# Supplementary material for: Elizabethkingia Species as an Emerging Pathogen: A Comprehensive Review of Clinical and Microbiological Evidence
Source: Pathogens. 2026 Mar 4;15(3):278. doi: 10.3390/pathogens15030278 (PMC13029090; doi:10.3390/pathogens15030278)
Supplement: Supplementary file 1 [file pathogens-15-00278-s001.zip]

Archive with 1 entries (1 files):
- pathogens-4123569-supplementary.xlsx
