# Supplementary material for: Elizabethkingia Species as an Emerging Pathogen: A Comprehensive Review of Clinical and Microbiological Evidence
Source: Pathogens. 2026 Mar 4;15(3):278. doi: 10.3390/pathogens15030278 (PMC13029090; doi:10.3390/pathogens15030278)
Supplement: Supplementary file 1 [file pathogens-15-00278-s001.zip › pathogens-4123569-supplementary.xlsx]

## Sheet: CASE REPORTS - ADULTS
Link	Species	Country	Year	Gender	Age (years)	Comorbidities	Community or hospital-acquired	Diagnosis	Co-infecting organisms	Resistance and susceptibility	Treatment (Empirical and directed regimen)	Outcome	accessed date
https://pubmed-ncbi-nlm-nih-gov.libproxy1.nus.edu.sg/27185741/	E. anophelis	Hong Kong	2016	Male	54	Diabetes mellitus, hyperlipidemia, ischemic cardiomyopathy	Hospital acquired	Nosocomial pneumonia	NR	NR	Piperacillin-tazobactam	Acute pulmonary edema, CHF, recovered	27 February 2026
https://pubmed.ncbi.nlm.nih.gov/21206682/	C. meningosepticum	India	2010	Male	37	Stage V diabetic nephropathy, diabetes mellitus, hypertension	Hospital acquired	Bacteremia	NR	Resistant to ampicillin, amoxyclav, aminoglycosides, imipenem, meropenem. Susceptible to ceftazidime, ceftriaxone, cotrimoxazole, ciprofloxacin, piperacillin–tazobactam, cefoperazone–sulbactam, vancomycin	Directed: Vancomycin, ceftazidime	Afebrile	27 February 2026
https://pmc.ncbi.nlm.nih.gov/articles/PMC3527794/	E. meningoseptica	India	2012	Male	37	Stage V diabetic nephropathy, hypertension, undergone dialysis 5 times in the Middle East	NR	Bacteremia	NR	NR	Empirical: Vancomycin Directed: Vancomycin and Ceftazidime	Afebrile	27 February 2026
https://pubmed.ncbi.nlm.nih.gov/12888063/	C. meningosepticum	USA	2003	Male	48	Blepharitis	Community acquired	Keratitis	NR	Susceptible to ciprofloxacin, gentamicin, and trimethoprim-sulfamethoxazole Intermediate susceptibility to amikacin and ceftriaxone Resistant to cefotaxime, ceftazidime, imipenem, piperacillin, ticarcillin-clavulanate, and tobramycin	Empirical: ofloxacin and cefazolin Directed: fortified bacitracin and tetracycline	Corrected visual acuity improvement to 20/25 secondary to mild scarring with 40% stromal loss	27 February 2026
https://pubmed.ncbi.nlm.nih.gov/16997045/	C. meningosepticum	Thailand	2006	Male	74	Diabetic nephropathy, end stage kidney disease, prior non-small cell lung cancer (right lobectomy)	Hospital acquired	Purulent pericarditis with cardiac tamponade	NR	Resistant to meropenem. Susceptible to ciprofloxacin, trimethoprim-sulfamethoxazole, levofloxacin and vancomycin.	Empirical: meropenem Directed: vancomycin and ciprofloxacin	Death	27 February 2026
https://pubmed.ncbi.nlm.nih.gov/17582192/	C. meningosepticum	India	2007	Male	58	Admitted for non-ST elevation myocardial infarction, acute left ventricular failure and cardiac arrest where he was successfully resuscitated. Developed pneumothorax and developed acute kidney failure. History of hypertension, diabetes mellitus and anterior wall myocardial infarction	Hospital acquired	Infective endocarditis (vegetation on aortic valve with severe aortic regurgitation)	NR	Resistant to ampicillin-sulbactam, ticarcillin-clavulanic acid, ticarcillin, piperacillin, cefepime, imipenem, meropenem, ceftazidime, gentamicin, amikacin and ciprofloxacin Susceptible to piperacillin-tazobactam, cotrimoxazole, vancomycin, teicoplanin and rifampicin.	Empirical: Meropenem and clindamycin Directed: Piperacillin-tazobactam, ciprofloxacin and rifampicin	Death	27 February 2026
https://pubmed.ncbi.nlm.nih.gov/20644326/	C. meningosepticum	India	2010	Female	38	Pemphigus vulgaris, diabetic on oral hypoglycemic agents, on steroids and methotrexate	Hospital acquired	Cellulitis and sepsis	NR	Resistant to amikacin, aztreonam, cefazolin, cefepime, cephotaxime, gentamicin, imipenem, meropenem, tetracycline and tobramuycin Susceptible to levofloxacin, trimethoprim/sulphamethoxazole	Cefoperazone/sulbactam, amikacin and steroids	Death	27 February 2026
https://anNRls.edu.sg/chryseobacterium-meningosepticum-flavobacterium-meningosepticum-a-report-of-five-cases-in-a-local-hospital/	C. meningosepticum	Singapore	1999	Female	60	Systemic lupus erythmatosus, immune thrombocytopenia resulting in intracerebral haemorrhage with resultant seizures, splenectomy, multiple hospital admissions for lobar pneumonia, herpes zoster infection, septic arthritis, recurrent urinary tract infections. Admitted for suspected nephrotic syndrome, multiresistant Klebsialla urinary tract infection, cellulitis and gastroenteritis.	Hospital-acquired	Septicaemia	Klebsiella	NR	Empirical: Imipenem and penicillin	Death	27 February 2026
https://anNRls.edu.sg/chryseobacterium-meningosepticum-flavobacterium-meningosepticum-a-report-of-five-cases-in-a-local-hospital/	C. meningosepticum	Singapore	1999	Female	76	Systemic lupus erythematosus, Cushing's syndrome following corticosteroid treatment with complications of osteoporosis -- T11/T12 compression fractures, hypertension, perforated gastric ulcer treated with gastrectomy, recurrent urinary tract infections	Hospital-acquired	Septicaemia secondary to urinary tract source	Escherichia coli (urine)	NR	Piperacillin	Death	27 February 2026
https://anNRls.edu.sg/chryseobacterium-meningosepticum-flavobacterium-meningosepticum-a-report-of-five-cases-in-a-local-hospital/	C. meningosepticum	Singapore	1999	Male	84	Postural hypotension, anemia, proximal myopathy secondary to chronic corticosteroids usage for chronic eczema, hypertension, old left thalamic infarct	Hospital-acquired	Septicaemia	Klebsiella	NR	Imipenem	Death	27 February 2026
https://pubmed.ncbi.nlm.nih.gov/16517926/	C. meningosepticum	Taiwan	2006	Male	62	Diabetes, coronary artery disease, rheumatic heart disease, previous mechanical mitral valve replacement and coronary artery bypass	Community-acquired	Necrotising fasciitis and bacteraemia, progressed to cardiogenic shock & multiple organ failure	NR	Susceptible to minocycline, rifampin, trimethoprim-sulfamethoxaxole and levofloxacin	Ciprofloxacin Fasciotomy for necrotising fasciitis	Death	27 February 2026
https://pubmed-ncbi-nlm-nih-gov.libproxy1.nus.edu.sg/27185741/	E. anophelis	Hong Kong	2016	Female	64	Hypertension, hyperlipidemia, stage 4 diffuse large B cell lymphoma	Hospital acquired	Neutropenic fever, severe mucositis	NR	Susceptible to ciprofloxacin, cefoperazone-sulbactam and vancomycin, Intermediate susceptibilities to ceftazidime, piperacillin, rifampicin and cotrimoxazole Resistant or intermediate-resistant to imipenem, amikacin, gentamicin and tobramycin	Meropenem	Death	27 February 2026
https://pubmed-ncbi-nlm-nih-gov.libproxy1.nus.edu.sg/27185741/	E. anophelis	Hong Kong	2016	Male	68	Hypertension, chronic kidney disease, abdominal aortic aneurysm	Hospital acquired	Nosocomial bacteremia	NR	Susceptible to ciprofloxacin, cefoperazone-sulbactam and vancomycin, Intermediate susceptibilities to ceftazidime, piperacillin, rifampicin and cotrimoxazole Resistant or intermediate-resistant to imipenem, amikacin, gentamicin and tobramycin	Levofloxacin and vancomycin	Death	27 February 2026
https://pubmed-ncbi-nlm-nih-gov.libproxy1.nus.edu.sg/27185741/	E. anophelis	Hong Kong	2016	Female	104	Hypertension, coronary artery disease, cerebrovascular accident, nephrotic syndrome	Community acquired	Pneumonia	NR	Susceptible to ciprofloxacin, cefoperazone-sulbactam and vancomycin, Intermediate susceptibilities to ceftazidime, piperacillin, rifampicin and cotrimoxazole Resistant or intermediate-resistant to imipenem, amikacin, gentamicin and tobramycin	Amoxicllin-clavulaNRte	Death	27 February 2026
https://pmc.ncbi.nlm.nih.gov/articles/PMC5340744/	E. anophelis	China	2017	Male	47	NR	Hospital acquired	Pneumonia, multiple organ dysfunction syndrome	StenotrophomoNRs maltopholia	Susceptible to ciprofloxacin, levofloxacin, moxifloxacin, and sulfamethoxazole-trimethoprim	Imipenem, cilastatin sodium and vancomycin	Death	27 February 2026
https://pmc.ncbi.nlm.nih.gov/articles/PMC5340744/	E. anophelis	China	2017	Male	82	Surgery for esophagus cancer at 73 year old, hypertension, 2 prior hospitalizations for lower respiratory tract infection	Hospital acquired	Pneumonia, multiple organ dysfunction syndrome	Acinetobacter baumannii, Enterobacter cloacae, Pseudomonas aeruginosa, Serratia marcescens	Resistant to β-lactams (ampicillin, piperacillin, ampicillin-sulbactam, piperacillin-tazobactam, ceftazidime, cefotaxime, cephazolin, cefepime, aztreonam, imipenem, and meropenem), aminoglycosides (amikacin, gentamicin), tetracycline, chloramphenicol, and polymyxin, quinolones (ciprofloxacin, levofloxacin, moxifloxacin), and sulfamethoxazole-trimethoprim, amoxicillin-clavulanate.	Piperacillin/tazobactam and ciprofloxacin	Death	27 February 2026
https://pubmed-ncbi-nlm-nih-gov.libproxy1.nus.edu.sg/30107596/	E. anophelis	USA	2017	Female	70	Congestive heart failure, chronic obstructive pulmonary disease, dialysis-dependent chronic kidney disease, metastatic cancer, recurrent catheter-associated bacteremia	NR	Recurrent catheter-associated bacteremia	NR	NR	Cefepime and minocycline	Death	27 February 2026
https://pubmed.ncbi.nlm.nih.gov/33656389/	E. anophelis	USA	2021	Male	89	Chronic kidney disease, atrial fibrillation, coronary artery disease, heart failure, chronic obstructive pulmonary disease, history of cardiac surgery, long-term ventilator dependence, chronic indwelling urinary catheter and chronic decubitus ulcers	Hospital acquired	Bacteremia and pneumonia	Enterococcus faecium	Resistant to carbapenems, Beta Lactams, trimethoprim-sulfamethoxazole, macrolide, chloramphenicol	Daptomycin and cefepime	Death	27 February 2026
https://pubmed.ncbi.nlm.nih.gov/36600834/	E. anophelis	India	2022	Female	32	Subdural hemorrhage with left temporal parietal contusion	Hospital acquired	Sepsis	Acinetobacter baumannii	Susceptible to minocycline and trimethoprim-sulfamethoxazole	Directed: trimethoprim-sulfamethoxazole, colistin and meropenem (for Acinetobacter baumannii)	Death	27 February 2026
https://pubmed.ncbi.nlm.nih.gov/36600834/	E. anophelis	India	2022	Female	60	Left ventricular hypertrophy and right sided cerebral infarct	NR	Sepsis	Klebsiella pneumoniae	Susceptible to trimethoprim-sulfamethoxazole	Empirical: Meropenem, clindamycin Directed: Trimethoprim-sulfamethoxazole	Death	27 February 2026
https://pmc.ncbi.nlm.nih.gov/articles/PMC9802642/	E. anophelis	India	2022	Female	65	Coronary artery disease, right ventricular hypertrophy, recurrent respiratory failure requiring intubation	NR	Ventilator associated pneumonia	NR	Susceptible to minocycline, colistin, and cotrimoxazole	Empirical: Meropenem, teicoplanin, caspofungin Directed: Minocycline	Death	27 February 2026
https://pubmed.ncbi.nlm.nih.gov/37849601/	E. anophelis	Nepal	2023	Male	30	Chronic alcoholic for 5 years (34.5 units per week)	Hospital acquired	Pneumonia	Staphylococcus aureus	Susceptible to ciprofloxacin, levofloxacin, tigecycline, minocycline, intermediately Susceptible to gentamicin, cefoperazone-sulbactam Resistant to piperacillin-tazobactam, imipenem, meropenem, amikacin and colistin.	Empirical: Piperacillin-tazobactam, imipenem, cotrimoxazole and colistin Directed: Vancomycin and levofloxacin	Death	27 February 2026
https://pmc.ncbi.nlm.nih.gov/articles/PMC11523632/	E. anophelis	Australia	2024	Male	61	Patient was admited to hospital for bone marrow transplantation for blastic plasmacytoid dendritic cell neoplasm	Hospital acquired	Bacteremia	NR	Susceptible to ciprofloxacin, co-trimoxazole, piperacillin-tazobactam Resistant to meropenem	Ciprofloxacin, tigecycline, cotrimoxazole	Death	27 February 2026
https://pubmed.ncbi.nlm.nih.gov/40503518/	E. anophelis	El Salvador	2024	Female	60	Type 2 diabetes mellitus, chronic kidney disease	NR	NR	E coli ESBL	NR	Empirical: Meropenem (for ESBL E coli) Directed: Levofloxacin and trimethoprim/sulfamethoxazole	Death	27 February 2026
https://pubmed.ncbi.nlm.nih.gov/40297836/	E. anophelis	Canada	2025	Female	67	Chemotherapy for Burkitt lymphoma Developed multiorgan failure, requiring ICU admission and mechanical ventilation	Community acquired	Ventilator associated pneumonia & bacteremia	Stenotrophomonas maltophilia	Susceptible to piperacillin-tazobactam, trimethoprim-sulfamethoxazole Intermediate susceptibility to ciprofloxacin Resistant to meropenem, amikacin, ceftazidime, gentamicin, and tobramycin	Empirical: Meropenem Directed: Piperacillin-tazobactam and trimethoprim-sulfamethoxazole	Death	27 February 2026
Teng et al https://pmc.ncbi.nlm.nih.gov/articles/PMC7915159/	E. anophelis	Taiwan	2021	Male	69	Autoimmune related protein losing enteropathy, immunosuppression from high-dose steroids, history of recurrent serious infections	Hospital-acquired	Bacteremia and intra-abdominal infection	NR	Resistant to trimethoprim/sulfamethoxazole Susceptible to piperacillin/tazobactam, cefepime, cefoperazone/sulbactam, trimethoprim-sulfamethoxazole	Empirical: Levofloxacin and trimethoprim-sulfamethoxazole Directed: Piperacillin/tazobactam	Death	27 February 2026
https://pmc.ncbi.nlm.nih.gov/articles/PMC3118065/	E. meningoseptica	India	2011	Male	60	Hepatic encephalopathy, cryptogenic liver cirrhosis with portal hypertension and diabetes mellitus	Hospital acquired	Sepsis	NR	Resistant to ampicillin/sulbactam, piperacillin/tazobactam, ceftriaxone, cefipime, cefaperazone/sulbactam, imipenem, meropenem, amikacin, gentamicin, tobramycin and colistin Susceptible to ciprofloxacin, tigecycline, trimethoprim/sulfamethoxazole	Empirical: Teicoplanin, meropenem and fluconazole	Death	27 February 2026
https://pubmed.ncbi.nlm.nih.gov/24055393/	E. meningoseptica	Taiwan	2013	Male	68	Severe mitral and aortic valves insufficiency	Hospital acquired	Bacteremia	Klebsiella pneumoniae	NR	Vancomycin and rifampin	Death	27 February 2026
https://pmc.ncbi.nlm.nih.gov/articles/PMC5779184/	E. meningoseptica	China	2015	Male	66	Patient was admitted with heart failure, respiratory failure, kidney failure, and bilateral pleural effusion	Hospital acquired	Bacteremia	NR	Susceptible to piperacillin-tazo-bactam, imipenem, meropenem, levofloxacin, minocycline, cefepime, piperacillin, ceoperazone-sulbactam, ticarcillin-clavulanic acid, vancomycin, teicoplanin, and rifampicin Resistant to aztreonam, ceftazidime, gentamicin, and amikacin	Vancomycin	Death	27 February 2026
https://pubmed.ncbi.nlm.nih.gov/28776164/	E. meningoseptica	Italy	2017	Male	71	Necrotic hemorrhagic pancreatitis secondary to a bile duct damage during a cholecystectomy for cholelithiasis. Progression to distributive shock with multi-organ failure.	Hospital acquired	Pneumonia	Carbapenem-resistant Klebsiella pneumoniae	NR	Empirical: vancomcycin, imipenem-cilastatin and fluconazole Directed: vancomycin, ciprofloxacin and trimethoprim-sulfamethoxazole Tigecycline and meropenem (for Klebsialla pneumoniae)	Death	27 February 2026
https://pubmed.ncbi.nlm.nih.gov/29482700/	E. meningoseptica	Pakistan	2017	Female	70	Hypertension, ischaemic heart disease, peri-ampullary carcinoma resulting in obstructive jaundice which was relieved by palliative biliary stenting	Hospital acquired	Cholangitis	Enterococcus faecalis	Susceptible to piperacillin-tazobactam and vancomycin	Empirical: Clarithryomycin, metronidazole, ceftriazone, imipenem/cilastatin and vancomycin Directed: Piperacillin-tazobactam, vancomycin and linezolid (for enterococcus faecalis coverage)	Death	27 February 2026
https://pubmed.ncbi.nlm.nih.gov/30181936/	E. meningoseptica	India	2018	Female	30	NR	Hospital acquired	Bacteremia	NR	Susceptible to cefepime-tazobactum and piperacillin- tazobactum	Piperacillin-tazobactam	Death	27 February 2026
https://pubmed.ncbi.nlm.nih.gov/30181936/	E. meningoseptica	India	2018	Male	54	NR	Hospital acquired	Bacteremia	Acinetobacter baumannii	Resistant to aminoglycosides (amikacin, gentamicin), cephalosporins (cefepime, ceftazidime), carbapenems (imipenem, meropenem) and piperacillin Variable susceptibility to fluroquinolones (ciprofloxacin, levofloxacin), piperacillin/tazobactam, ticarcillin/clauvanic acid and trimethoprim/sulfamethoxazole	Levofloxacin	Death	27 February 2026
https://pubmed.ncbi.nlm.nih.gov/30181936/	E. meningoseptica	India	2018	Female	76	Hypertension and type 2 diabetes mellitus	Hospital acquired	Bacteremia	NR	Susceptible to cefepime-tazobactum, cefoperazone-sulbactum, piperacillin-tazobactum and ticarcillin-clavulanate	Cefepime-tazobactum	Death	27 February 2026
https://pubmed.ncbi.nlm.nih.gov/34786228/	E. meningoseptica	USA	2021	Male	65	Adenocarcinoma of the esophagus (stage IV), acute myelogenous leukemia (AML)	NR	Pneumonia, septic shock	None	Resistant to ampicillin, apicillin/sulbactam, cefazolin, cefepime, cefoxitin, gentamicin, meropenem, piperacillin/tazobactam, tobramycin, trimethoprim/sulfamethoxazole. Intermediate susceptibility to ciprofloxacin Susceptible to minocycline.	Empirical: piperacillin-tazobactam and meropenem Directed: ciprofloxacin and minocycline	Death	27 February 2026
https://pubmed.ncbi.nlm.nih.gov/36407258/	E. meningoseptica	Ethopia	2022	Female	56	Asthma, COVID-19 infection	Hospital acquired	Ventilator associated pneumonia	Candida galabrate, Bacteroides thetaiotaomicron, Candida parapsilosis, Leclercia adecarboxylata	NR	Directed: Levofloxacin and gentamicin	Death	27 February 2026
https://pubmed.ncbi.nlm.nih.gov/36352668/	E. meningoseptica	India	2022	Female	22	History of frontotemporoparietal acute subdural hematoma secondary to traumatic motor vehicle accident. Underwent decompressive craniectomy and evacuation of SDH, and subsequently developed surgical site infection and underwent scalp wound debridement and resuturing. Developed post-traumatic hydrochephalus a month later and underwent ventriculoperitoneal shunting. After 76 days, underwent a trach…	Likely hospital-acquired	Meningitis	NR	Resistant to ampicillin, amikacin cefepime, ceftriaxone, ciprofloxacin, imipenem, meropenem, colistin, cefuroxime axetil, cefuroxime, amoxicillin/clavulanic acid, cefoperazone/sulbactam, piperacillin/tazobactam, vancomycin, metronidazole, tigecycline and cotrimoxazole Susceptible to tigecycline and cotrimoxazole.	Tigecycline Ventriculoperitoneal shunt was exteriorised	Death	27 February 2026
https://pubmed.ncbi.nlm.nih.gov/36407258/	E. meningoseptica	India	2022	Male	49	Hypertension, type 2 Diabetes Mellitus and Stage 3A Chronic Kidney Disease, COVID-19 infection on ventilator	Hospital acquired	Ventilator associated pneumonia	Extended-spectrum beta-lactamase (ESBL)-producing Klebsiella pneumonia bacteremia, Serratia marcescens VAP, Candida auris	NR	Directed: Levofloxacin	Death	27 February 2026
https://pubmed.ncbi.nlm.nih.gov/36042757/	E. meningoseptica	India	2022	Male	84	kidney failure	Hospital acquired	NR	NR	Susceptible to Minocycline	Piperacillin-tazobactam, meropenem	Death	27 February 2026
https://pubmed.ncbi.nlm.nih.gov/36407258/	E. meningoseptica	Qatar	2022	Female	80	Chronic obstructive pulmonary disease on home oxygen, BMI of 29, hypothyroidism and hypertension, COVID-19 infection	Hospital acquired	Ventilator-associated pneumonia	Enterococcus faecalis, aspergillus terreus, aspergillus niger, aspergillus nidulans and candida albicans	NR	Piperacillin/tazobactam, meropenem, amoxicillin clavulanic acid, gentamicin, levofloxacin and cotrimoxazole	Death	27 February 2026
https://pubmed.ncbi.nlm.nih.gov/38160368/	E. meningoseptica	India	2023	Male	50	Decompensated chronic liver disease; admitted with acute-on-chronic liver failure with acute kidney injury (AKI). Received caderveric liver transplantation	Hospital acquired	Bacteremia and meningitis	NR	Susceptible to vancomycin, minocycline, and trimethoprim–sulfamethoxazole	Empirical: Vancomycin and minocycline Directed: Vancomycin, minocycline, trimethoprim-sulfamethoxazole	Death	27 February 2026
https://pmc.ncbi.nlm.nih.gov/articles/PMC11523632/	E. meningoseptica	Australia	2024	Male	72	Waldenstrom's macroglobulinaemia, type 2 diabetes mellitus, hypertension, asthma and gastroesophageal reflux disease	Community acquired	Meningitis and with otomastoiditis	NR	Resistant to amikacin, cefepime, ceftazidime Susceptible to ciprofloxacin, co-trimoxazole, doxycycline, piperacillin-tazobactam	Ciprofloxacin, rifampicin, piperacillin-tazobactam	Death	27 February 2026
https://pmc.ncbi.nlm.nih.gov/articles/PMC11591303/	E. meningoseptica	Brazil	2024	Male	25	Underwent exploratory laporotomy, diagnosed with acute myeloid leukemia following biopsy	Hospital acquired	Bacteremia	Enterococcus faecium	Susceptible to quinolone antibiotics, ciprofloxacin and norfloxacin	Empirical: vancomycin and cefepime Directed: amikacin, linezolid and meropenem	Death	27 February 2026
https://pubmed.ncbi.nlm.nih.gov/39005978/	E. meningoseptica	Northern India	2024	Male	23	C4-C5 subluxation with cord contusion with respiratory distress	Hospital acquired	Bacteremia	NR	Resistant to ampicillin–sulbactam, ceftazidime, aminoglycosides (gentamicin, amikacin, and tobramycin), and cefepime	Meropenem and trimethoprim sulfamethoxazole	Death	27 February 2026
https://pubmed.ncbi.nlm.nih.gov/39005978/	E. meningoseptica	Northern India	2024	Male	23	Guillan Barre Syndrome	Hospital acquired	Pneumonia	NR	Resistant to ampicillin–sulbactam, ceftazidime, aminoglycosides (gentamicin, amikacin, and tobramycin), and cefepime	Colistin and imipenem	Death	27 February 2026
https://pubmed.ncbi.nlm.nih.gov/39005978/	E. meningoseptica	Northern India	2024	Female	60	Type 2 diabetes mellitus, hypertension, acute meningoencephalitis with subarachnoid haemorrhage	Hospital acquired	Bacteremia	NR	Resistant to ampicillin–sulbactam, ceftazidime, aminoglycosides (gentamicin, amikacin, and tobramycin), and cefepime	Piperacillin-tazobactam	Death	27 February 2026
https://pubmed.ncbi.nlm.nih.gov/39005978/	E. meningoseptica	Northern India	2024	Female	61	Type 2 diabetes mellitus and hypertension, right acute infarct	Hospital acquired	Bacteremia	NR	Resistant to ampicillin–sulbactam, ceftazidime, aminoglycosides (gentamicin, amikacin, and tobramycin), and cefepime	Ceftazidime, avibactam and aztreonam	Death	27 February 2026
https://pubmed.ncbi.nlm.nih.gov/39005978/	E. meningoseptica	Northern India	2024	Male	66	Type 2 diabetes mellitus and hypertension, chronic kidney disease with generalized weakness	Hospital acquired	Bacteremia	NR	Resistant to ampicillin–sulbactam, ceftazidime, aminoglycosides (gentamicin, amikacin, and tobramycin), and cefepime	Piperacillin-tazobactam	Death	27 February 2026
https://pubmed.ncbi.nlm.nih.gov/39005978/	E. meningoseptica	Northern India	2024	Female	75	Type 2 diabetes mellitus, cancer cervis with bone mets with altered sensorium	Hospital acquired	Bacteremia	NR	Resistant to ampicillin–sulbactam, ceftazidime, aminoglycosides (gentamicin, amikacin, and tobramycin), and cefepime	Doripenem	Death	27 February 2026
https://pubmed.ncbi.nlm.nih.gov/24287342/	E. meningoseptica	Taiwan	2006 to 2010	NR	NR	Diabetes mellitus, infarct, craniectomy	Hospital acquired	Post neurosurgical meningitis	NR	Resistant to cephalosporins	Directed: Ciprofloxacin	Death	27 February 2026
https://pubmed.ncbi.nlm.nih.gov/18842380/	E. miricola	USA	2007	Male	55	Stage 4 mantle cell lymphoma Post allogeneic stem cell transplant	Hospital acquired	Pneumonia	Aspergillus terreus and ustus, vancomycin-resistant Enterococcus faecium (VRE) and Bacteriodes fragilis	Susceptible to levofloxacin Resistant to all other antibiotics	Levofloxacin & tigecycline	Death	27 February 2026
https://pubmed.ncbi.nlm.nih.gov/27913093/	E. miricola	Switzerland	2014	Male	82	Cervical spine surgery complicated by post-operative tetrapesia, recurrent pneumonia	Hospital acquired	Pneumonia	Stenotrophomonas maltophilia	NR	Amoxicillin/clavulanic acid, moxifloxacin, ceftazidime, amikacin and imipenem.	Death	27 February 2026
Monteagudo Vela et al https://pubmed.ncbi.nlm.nih.gov/30026007/	E. miricola	UK	2018	Male	58	Lung transplant for alpha 1 antitrypsin deficiency	Hospital acquired	Pneumonia post lung transplant	NR	Susceptible to piperacillin-tazobactam, gentamicin, amikacin	Piperacillin-tazobactam, tigecycline, amikacin, minocycline, teicoplanin and levofloxacin	Death	27 February 2026
https://pubmed.ncbi.nlm.nih.gov/35004734/	E. miricola	China	2021	Male	24	NR	NR	Bacterial meningoencephalitis	Yeast like fungal organisms	Resistant to Minocycline, Ticarcillin, Ticarcillin/clavulanic acid, Ceftizoxime, Ceftazidime, Cefepime, Meropenem, Amikacin, Piperacillin/tazobactam, Cefazolin, Ceftriaxone, Cefotaxime, Aztreonam, Imipenem, Tobramycin, Tetracycline, Piperacillin Susceptible to Levofloxacin, Cefoperazone/sulbactam, Tigecycline, compound sulfamethoxazole, Ciprofloxacin	Empirical: Ceftriaxone Directed: Cefoperazone sulbactam, moxifloxacin and voriconazole	Death	27 February 2026
https://pubmed.ncbi.nlm.nih.gov/38292629/	E. miricola	China	2024	Male	54	Hypertension (1 year), not on medications, admitted for evacuation of intracerebral hematoma by craniotomy	NR	Possible pulmonary edema	Staphylococcus hemolyticus Klebsiella oxytoca	Susceptible to quinolones	Ceftizoxime sodium (for Klebsiella oxytoca), piperacillin-sulbactam, linezolid, cefoperazone sodium sulbactam and meropenem Directed: Moxifloxacin	Death	27 February 2026
https://pubmed.ncbi.nlm.nih.gov/40400627/	E. miricola	China	2024	Male	90	Post trauma	Hospital acquired	Pulmonary infection	Pseudomonas aeruginosa Klebsiella pneumoniae	Susceptible to doxycycline, minocycline and trimethoprim-sulfamethoxazole Resistant to others	Empirical: Cefoperazone/sulbactam. Directed: Colistin sulfate, colistin methanesulfonate, tigecycline, eravacycline and cefoperazone/sulbactam	Death	27 February 2026
https://pubmed.ncbi.nlm.nih.gov/40503518/	E. miricola	El Salvador	2024	Male	92	Type 2 diabetes mellitus, dyslipidemia, arrhythmia, fibromyalgia, tracheostomy cannula due to a history of vocal cord cancer	Hospital acquired	Interstitial pnuemonia	NR	NR	Empirical: Meropenem Directed: Levofloxacin and trimethoprim/sulfamethoxazole	Death	27 February 2026
RamaNRn et al https://pubmed.ncbi.nlm.nih.gov/24119071/	Elizabethkingia	USA	2013	Male	26	Bilateral lung transplant recipient for cystic fibrosis, developed recurrent Pseudomonas aeruginosa sinusitis, bronchiolitis and pneumonia after the transplant, colonized with Aspergillus fumigatus	NR	Septic shock	Pseudomonas aeruginosa, Vancomycin-resistant Enterococcus faecium	Resistant to cefepime, ceftazidime, meropenem, colistin, amikacin, gentamicin, and tobramycin Susceptible to piperacillin/tazobactam, levofloxacin, and trimethoprim-sulfamethoxazole Intermediate susceptibility to ciprofloxacin	Empirical: Vancomycin Directed: Piperacillin/tazobactam, levofloxacin and colistin	Death	27 February 2026
https://pmc.ncbi.nlm.nih.gov/articles/PMC10644424/	Elizabethkingia	NR	2023	Female	32	Pregnant woman with gestational age of 37 weeks Diagnosed with non-small cell lung cancer with bone metastasis and pneumocystis pneumonia	Hospital acquired	Pneumonia	Pneumocystis jirovecii Klebsiella pneumoniae Cryptococcus neoformans	NR	Empirical: Cefoperazone–sulbactam Directed: Cefoperazone–sulbactam, linezolid, tigecycline and caspofungin	Death	27 February 2026
https://pmc.ncbi.nlm.nih.gov/articles/PMC477875/	F. meningosepticum	Botswana	1969	Male	19	Severe aplastic anaemia of unknown cause	Community acquired	Meningitis	NR	Resistant to ampicillin, nitrofurantoin, penicillin G, polymyxin B, streptomyxin and sulphafurazole. Susceptible o chloramphenicol, erythromycin, nalidixic acid, novobiocin and tetracycline	Empirical: chloramphenicol and sulphonamide Directed: neomycin No response to ampicillin, methacycline and novobiocin	Death	27 February 2026
https://pubmed.ncbi.nlm.nih.gov/641195/	F. meningosepticum	India	1978	Female	26	chronic kidney disease following rapidly progressive glomerulonephirits, haemodialysis, bilateral nephrectomy with failed renal transplant, tuberculosis	Likely hospital acquired	Meningitis	NR	Susceptible to erythromycin, Nalidixic acid, lincomycin and novobiocin	Empirical: Gentamicin and chloramphenicol Directed: Erythromycin.	Death	27 February 2026
https://pubmed.ncbi.nlm.nih.gov/708021/	F. meningosepticum	USA	1978	Female	66	Newly diagnosed acute granulocytic leukemia	NR	Pneumonia and meningitis	NR	Resistant to ampicillin, cephalothin, chloramphenicol, gentamicin, kanamycin, penicillin, methicillin, polymyxin and tetracycline Susceptible to erythromycin, lincomycin, lindamycin and vancomycin.	Empirical: cefazolin and gentamicin for pneumonia Directed: rythromycin for meningitis	Death	27 February 2026
https://pubmed.ncbi.nlm.nih.gov/40503518/	E. anophelis	El Salvador	2024	Male	73	Non Hodgkin's lymphoma, hypertension, undergoing chemotherapy	NR	Septic shock	NR	NR	Empirical: Piperacillin/Tazobactam Directed: Meropenem	Death	27 February 2026
https://pubmed.ncbi.nlm.nih.gov/26288498/	E. meningoseptica	India	2014	Female	19	Mitral regurgitation, underwent mitral valve replacement	Hospital-acquired	Bacteremia	Coexistent ESBL, Amp C and MBL by PCDT	Susceptible to sulfamethoxazole	NR	Death due to post-operative complications	27 February 2026
https://pubmed.ncbi.nlm.nih.gov/36827594/	E. meningoseptica	Australia	2023	Male	72	Lymphoplasmacytic lymphoma (status post rituximab and bendamustine), in remission, type 2 diabetes mellitus, hypertension and gastroesophageal reflux disease.	Community acquired	Mastoiditis with complications of bony destruction of petrous apex, leptomeningitis, ventriculitis, sepsis	NR	NR	Empirical: Ceftriaxone, meropenem Directed: Ciprofloxacin, vancomycin, trimethoprim–sulfamethoxazole, rifampicin, piperacillin-tazobactam Left cortical mastoidectomy and tympanostomy tube insertion was performed to achieve source control	Developed early hydrocephalus and eventual death	27 February 2026
https://pubmed.ncbi.nlm.nih.gov/34786228/	E. meningoseptica	USA	2021	Female	50	Relapsed acute myelogenous leukemia (AML)	NR	Bacteremia	Leclercia adecarboxylata	Susceptible to ciprofloxacin and minocycline.	Empirical: meropenem, minocycline, and tobramycin Removal of the chest port Directed: ciprofloxacin, meropenem and minocycline.	Developed neutropenic fever	27 February 2026
https://pubmed.ncbi.nlm.nih.gov/26038458/	E. meningoseptica	USA	2013	Female	68	Hypertension, osteoarthritis	Community acquired	Meningitis and septic shock	NR	Resistant to aminoglycosides, imipenem and piperacilin-tazobactam. Susceptible to fluoroquinolones (ciprofloxacin and levofloxacin) and trimethoprim-sulfamethoxazole.	Empirical: vancomycin, piperacillin-tazobactam, ceftriaxone and ampicillin Directed: levofloxacin, trimethoprim-sulfamethoxazole, minocycline and rifampin	Development of hydrocephalus which required placement of external ventricular drain with residual receptive aphasia	27 February 2026
https://pubmed-ncbi-nlm-nih-gov.libproxy1.nus.edu.sg/27185741/	E. anophelis	Hong Kong	2016	Male	37	Dilated cardiomyopathy, coronary artery disease	Hospital acquired	Nosocomial bacteremia	NR	Susceptible to ciprofloxacin, cefoperazone-sulbactam and vancomycin, Intermediate susceptibilities to ceftazidime, piperacillin, rifampicin and cotrimoxazole Resistant or intermediate-resistant to imipenem, amikacin, gentamicin and tobramycin	Ciprofloxacin	Disemminated intravascular coagulation but recovered	27 February 2026
https://pubmed.ncbi.nlm.nih.gov/36877865/	E. meningoseptica	Saudi Arabia	2023	Male	73	Enucleation of right eye in childhood due to ocular trauma, with ocular prosthesis placed in right orbital socket. Optical penetrating keratoplasty was done 30 years prior to current presentation due to a trachomatous scar. In 2016, underwent a combined extracapsular cataract extraction, posterior chamber intraocular lens implantation, and penetrating keratoplasty for mature cataract and for fail…	Community acquired	Microbial keratitis of left eye, secondary to infected right orbital socket with prosthesis	NR	Resistant to ceftazidime and gentamicin Susceptible to fluoroquinolones	Empirical: Cefazolin and ceftazidime Direct: Moxifloxacin	Improvement of visual acuity from 20/200 to 20/60 after 2 months	27 February 2026
https://pubmed.ncbi.nlm.nih.gov/10998378/	C. meningosepticum	Taiwan	2000	NR	18	Acute lymphocytic leukemia	Hospital acquired	Sepsis	NR	Resistant to beta-lactam antibiotics and aminoglycosides	NR	NR	27 February 2026
https://pubmed.ncbi.nlm.nih.gov/10998378/	C. meningosepticum	Taiwan	2000	NR	19	Pelvic fracture	Hospital acquired	Sepsis	NR	Resistant to beta-lactam antibiotics and aminoglycosides	NR	NR	27 February 2026
https://pubmed.ncbi.nlm.nih.gov/10998378/	C. meningosepticum	Taiwan	2000	NR	24	Aplastic anemia	Community acquired	Sepsis, cellulitis	NR	Resistant to beta-lactam antibiotics and aminoglycosides	NR	NR	27 February 2026
https://pubmed.ncbi.nlm.nih.gov/10998378/	C. meningosepticum	Taiwan	2000	NR	37	Burn	Hospital acquired	Sepsis, wound infection	NR	Resistant to beta-lactam antibiotics and aminoglycosides	NR	NR	27 February 2026
https://pubmed.ncbi.nlm.nih.gov/10998378/	C. meningosepticum	Taiwan	2000	NR	42	Common bile duct cancer	Hospital acquired	Sepsis	NR	Resistant to beta-lactam antibiotics and aminoglycosides	NR	NR	27 February 2026
https://pubmed.ncbi.nlm.nih.gov/10998378/	C. meningosepticum	Taiwan	2000	NR	43	chronic kidney disease	Community acquired	Sepsis	NR	Resistant to beta-lactam antibiotics and aminoglycosides	NR	NR	27 February 2026
https://pubmed.ncbi.nlm.nih.gov/10998378/	C. meningosepticum	Taiwan	2000	NR	49	Burn	Hospital acquired	Sepsis, wound infection	NR	Resistant to beta-lactam antibiotics and aminoglycosides	NR	NR	27 February 2026
https://pubmed.ncbi.nlm.nih.gov/10998378/	C. meningosepticum	Taiwan	2000	NR	62	Cirrhosis of liver	Hospital acquired	Sepsis	NR	Resistant to beta-lactam antibiotics and aminoglycosides	NR	NR	27 February 2026
https://pubmed.ncbi.nlm.nih.gov/10998378/	C. meningosepticum	Taiwan	2000	NR	65	Cirrhosis of the liver	Community acquired	Sepsis	NR	Resistant to beta-lactam antibiotics and aminoglycosides	Directed: ciprofloxacin and piperacillin	NR	27 February 2026
https://pubmed.ncbi.nlm.nih.gov/10998378/	C. meningosepticum	Taiwan	2000	NR	68	Congestive heart failure	Community acquired	Sepsis	NR	Resistant to beta-lactam antibiotics and aminoglycosides	NR	NR	27 February 2026
https://pubmed.ncbi.nlm.nih.gov/10998378/	C. meningosepticum	Taiwan	2000	NR	68	Tuberculosis	Hospital acquired	Sepsis	NR	Resistant to beta-lactam antibiotics and aminoglycosides	NR	NR	27 February 2026
https://pubmed.ncbi.nlm.nih.gov/10998378/	C. meningosepticum	Taiwan	2000	NR	84	Brain infarction	Hospital acquired	Sepsis	NR	Resistant to beta-lactam antibiotics and aminoglycosides	NR	NR	27 February 2026
https://pubmed.ncbi.nlm.nih.gov/10998378/	C. meningosepticum	Taiwan	2000	NR	84	Hypertension	Community acquired	Sepsis	NR	Resistant to beta-lactam antibiotics and aminoglycosides	NR	NR	27 February 2026
Dias et al https://pmc.ncbi.nlm.nih.gov/articles/PMC3527794/	E. meningoseptica	India	2012	Female	58	P4L4 with 10 UV descent with complaints of a mass per vagina and a white discharge since 20 years old, underwent vagina hysterectomy and sclerotherapy, ischemic heart disease with sclerotic aortic valve	NR	Urinary tract infection	NR	Resistant to ampicillin, amoxiclav, aminoglycosides and carbapenems Susceptible to cotrimoxazole, ciprofloxacin, piperacillin–tazobactum, cefoperazone sulbactum and vancomycin Variable susceptibilities seen for ceftriaxone and caftazidime	Ciprofloxacin	NR	27 February 2026
https://pmc.ncbi.nlm.nih.gov/articles/PMC5624779/	E. meningoseptica	Saudi Arabia	2017	Female	55	Liver failure	Hospital acquired	Percutaneous transhepatic cholangiography biliary drain infection	NR	NR	Ciprofloxacin and metronidazole	NR	27 February 2026
https://pubmed.ncbi.nlm.nih.gov/36042757/	E. meningoseptica	India	2022	Male	64	Diabetes mellitus, kidney failure	Hospital acquired	NR	NR	Susceptible to Minocycline	Piperacillin-tazobactam, ciprofloxacin	NR	27 February 2026
https://pubmed.ncbi.nlm.nih.gov/36042757/	E. meningoseptica	India	2022	Male	68	Diabetes mellitus, kidney failure	Hospital acquired	NR	NR	Susceptible to Minocycline	Ciprofloxacin, cotrimoxazole	NR	27 February 2026
https://pubmed.ncbi.nlm.nih.gov/1464990/	F. meningosepticum	Japan	1992	Female	58	NR	NR	Interstitial pnuemonia	NR	NR	NR	NR	27 February 2026
https://pubmed.ncbi.nlm.nih.gov/7977253/	F. meningosepticum	USA	1994	NR	NR	Asplenic, diabetic, and receiving long-term steroid therapy for chronic autoimmune disorders Colonoscopic polypectomy	NR	Septicemia	Escherichia coli	NR	NR	NR	27 February 2026
https://pubmed.ncbi.nlm.nih.gov/791209/	F. meningosepticum (type E)	NR	1976	Female	78	Bilateral open angle glaucoma	NR	Bacterial endophthalmitis	Pseudomonas	NR	NR	NR	27 February 2026
https://pubmed.ncbi.nlm.nih.gov/20516326/	E. meningoseptica	USA	2010	Male	34	NR	Hospital acquired	Septic arthritis	NR	Susceptible to ciprofloxacin and trimethoprim-sulfamethoxazole	Empirical: Clindamycin Directed: Ciprofloxacin Methylprednisolone, lidocaine, bupivacaine with epinephrine injection into knee Indomethacin for suspected gout, and eventual irrigation, wound debridement, revision meniscectomy, synovectomy and chondroplasty on postoperative day 98	Partial recovery	27 February 2026
https://pubmed.ncbi.nlm.nih.gov/25671096/	E. meningoseptica	Singapore	2014	Female	75	Type 2 diabetes mellitus, hypertension, dyslipidaemia, ischaemic heart disease, end-stage kidney failure, degenerative spondylosis and osteoarthritis	NR	Disemminated bacteraemia secondary to infected right femoral non-tunnelled dialysis catheter Left eye endogenous endophthalmitis	Methicillin-Susceptible Staphylococcus aureus (MSSA)	Susceptible to cotrimoxazole, levofloxacin, and minocycline Resistant to amikacin Vitreous cultures susceptible to ciprofloxacin, levofloxacin, cotrimoxazole, and minocycline; resistant to ceftazidine, gentamicin and amikacin	Cotrimoxazole, cefazolin and meropenem Intravitreal vancomycin, amikacin & ciprofloxacin, fortified gentamicin and cefazolin eyedrops	Partial visual recovery, infection well-controlled	27 February 2026
https://pubmed.ncbi.nlm.nih.gov/12833193/	C. meningosepticum	Taiwan	2003	Female	54	end stage kidney disease on peritoneal dialysis via Tenckhoff catheter, secondary hyperparathyroidism and subsequent subtotal parathyroidectomy	Community acquired	Peritonitis	NR	Susceptible to gentamicin, ciprofloxacin, piperacillin-tazobactam, and levofloxacin	Empirical: cefazolin and gentamicin Directed: piperacillin-tazobactam and levofloxacin	Recovered	27 February 2026
Lee et al https://pubmed.ncbi.nlm.nih.gov/18818141/	C. meningosepticum	Taiwan	2008	Male	57	Coronary artery disease with stent implantation, hypertension, type II diabetes mellitus with diabetic nephropathy	Hospital-acquired	Retroperitoneal abscess and pleural effusion	Initial MRSA bacteremia (treated with vancomycin), Klebsiella pneumoniae isolated from sputum	Resistant to vancomycin	Directed: Levofloxacin and Rifampicin Source control (debridement and draiNRge of retroperitoneal haematoma and left-sided chest tube insertion)	Recovered	27 February 2026
https://pubmed.ncbi.nlm.nih.gov/25949372/	C. meningosepticum	NR	2009	Female	77	end stage kidney disease	Hospital acquired	Catheter associated bacteraemia	NR	Resistant to gentamicin, amikacin and all cephalosporins Susceptible to ciprofloxacin and vancomycin.	Removal of catheter Empirical: Vancomycin and rifampin Directed: Vancomycin and ciprofloxacin	Recovered	27 February 2026
Lim et al https://anNRls.edu.sg/chryseobacterium-meningosepticum-flavobacterium-meningosepticum-a-report-of-five-cases-in-a-local-hospital/	C. meningosepticum	Singapore	1999	Male	88	Ischaemic heart disease, hypertension, diabetes mellitus with nephropathy, carcinoma of asceding colon treated with right hemicolectomy, bladder outlet obstruction	Hospital-acquired	Septicaemia	Proteus	NR	Ampicillin/sulbactam for Proteus uriNRry tract infection Piperacillin bacteraemia	Recovered	27 February 2026
https://pubmed.ncbi.nlm.nih.gov/15507780/	C. meningosepticum	Taiwan	2004	Female	21	Insulin-dependent diabetes mellitus	NR	Meningitis	NR	NR	Cefepime	Recovered	27 February 2026
Lee et al https://jourNRls.lww.com/jcma/abstract/2008/09000/chryseobacterium_meningosepticumsepsis_complicated.7.aspx	C. meningosepticum	Taiwan	2008	Male	57	CAD with stent implantation, hypertension, type 2 diabetes mellitus with diabetic nephropathy	Hospital-acquired	Sepsis complicated with retroperitoneal hematoma and pleural effusion	Oxacillin-resistant Staphylococcus aureus	Resistant to vancomycin Susceptibile to levofloxacin and rifampin	Levofloxacin and rifampicin Debridement of retroperitoneal hematoma and left-sided chest tube insertion	Recovered	27 February 2026
Lee et al https://pubmed.ncbi.nlm.nih.gov/17889489/	C. meningosepticum	Taiwan	2008	Female	73	Bronchial asthma	Community-acquired	Vertebral osteomyelitis and intervertebral diskitis	NR	Resistant to beta-lactams	Ciprofloxacin	Recovered	27 February 2026
https://pmc.ncbi.nlm.nih.gov/articles/PMC4313635/	E. anophelis	Hong Kong	2015	Female	33	Prolonged premature rupture of membranes	NR	Bacteremia	NR	Resistant to ampicillin, cefotaxime, certazidime, imipenem, amikacin, gentamicin, kanamycin, streptomycin, tobramycin, tetracycline, chloramphenicol Susceptible to pipercillin, cefoperazone/sulbactam, ciprofloxacin, moxifloxacin, trimethoprim-sulfamethoxazole, rifampin	Penicillin G, cefuroxime, metronidazole, ciprofloxacin	Recovered	27 February 2026
https://pubmed-ncbi-nlm-nih-gov.libproxy1.nus.edu.sg/27185741/	E. anophelis	Hong Kong	2016	Female	35	Epilepsy, hypertension, end stage kidney failure on hemodialysis	Hospital acquired	Catheter related bacteremia	NR	Susceptible to ciprofloxacin, cefoperazone-sulbactam and vancomycin, Intermediate susceptibilities to ceftazidime, piperacillin, rifampicin and cotrimoxazole Resistant or intermediate-resistant to imipenem, amikacin, gentamicin and tobramycin	Levofloxacin	Recovered	27 February 2026
https://pubmed-ncbi-nlm-nih-gov.libproxy1.nus.edu.sg/27185741/	E. anophelis	Hong Kong	2016	Male	51	NR	Community acquired	Pneumonia	NR	Susceptible to ciprofloxacin, cefoperazone-sulbactam and vancomycin, Intermediate susceptibilities to ceftazidime, piperacillin, rifampicin and cotrimoxazole Resistant or intermediate-resistant to imipenem, amikacin, gentamicin and tobramycin	Ampicillin-sulbactam then ciprofloxacin	Recovered	27 February 2026
https://pubmed-ncbi-nlm-nih-gov.libproxy1.nus.edu.sg/27185741/	E. anophelis	Hong Kong	2016	Male	58	Chronic rheumatic heart disease with AVR, end stage kidney failure on hemodialysis	Hospital acquired	Catheter related bacteremia	NR	Susceptible to ciprofloxacin, cefoperazone-sulbactam and vancomycin, Intermediate susceptibilities to ceftazidime, piperacillin, rifampicin and cotrimoxazole Resistant or intermediate-resistant to imipenem, amikacin, gentamicin and tobramycin	Piperacillin-tazobactam then levofloxacin	Recovered	27 February 2026
https://pubmed-ncbi-nlm-nih-gov.libproxy1.nus.edu.sg/27185741/	E. anophelis	Hong Kong	2016	Male	59	Obesity, diabetes mellitus, coronary artery disease	Hospital acquired	Catheter related bacteremia, drip site cellulitis	NR	Susceptible to ciprofloxacin, cefoperazone-sulbactam and vancomycin, Intermediate susceptibilities to ceftazidime, piperacillin, rifampicin and cotrimoxazole Resistant or intermediate-resistant to imipenem, amikacin, gentamicin and tobramycin	Levofloxacin	Recovered	27 February 2026
https://pubmed-ncbi-nlm-nih-gov.libproxy1.nus.edu.sg/27185741/	E. anophelis	Hong Kong	2016	Male	65	COPD, coronary artery disease, congestive heart failure, atrial fibrillation, chronic rheumatic heart disease, right hip AVN	Community acquired	Pneumonia	NR	Susceptible to ciprofloxacin, cefoperazone-sulbactam and vancomycin, Intermediate susceptibilities to ceftazidime, piperacillin, rifampicin and cotrimoxazole Resistant or intermediate-resistant to imipenem, amikacin, gentamicin and tobramycin	Ciprofloxacin	Recovered	27 February 2026
https://pubmed-ncbi-nlm-nih-gov.libproxy1.nus.edu.sg/27185741/	E. anophelis	Hong Kong	2016	Male	65	Hypertension, Diabetes mellitus, coronary artery disease, peripheral vascular disease, renal artery stenosis, hyperlipidemia, carotid stenosis	NR	Pseudobacteremia	NR	Susceptible to ciprofloxacin, cefoperazone-sulbactam and vancomycin, Intermediate susceptibilities to ceftazidime, piperacillin, rifampicin and cotrimoxazole Resistant or intermediate-resistant to imipenem, amikacin, gentamicin and tobramycin	Cloxacillin, levofloxacin, amoxicillin-clavulanate	Recovered	27 February 2026
https://pubmed-ncbi-nlm-nih-gov.libproxy1.nus.edu.sg/27185741/	E. anophelis	Hong Kong	2016	Male	73	Hypopharynx cancer, ampulla of Vater cancer	NR	Pseudobacteremia	NR	Susceptible to ciprofloxacin, cefoperazone-sulbactam and vancomycin, Intermediate susceptibilities to ceftazidime, piperacillin, rifampicin and cotrimoxazole Resistant or intermediate-resistant to imipenem, amikacin, gentamicin and tobramycin	Cefuroxime	Recovered	27 February 2026
https://pubmed-ncbi-nlm-nih-gov.libproxy1.nus.edu.sg/27185741/	E. anophelis	Hong Kong	2016	Male	88	Chronic obstructive pulmonary disease, old pulmonary tuberculosis	Hospital acquired	Nosocomial pneumonia	NR	Susceptible to ciprofloxacin, cefoperazone-sulbactam and vancomycin, Intermediate susceptibilities to ceftazidime, piperacillin, rifampicin and cotrimoxazole Resistant or intermediate-resistant to imipenem, amikacin, gentamicin and tobramycin	Levofloxacin	Recovered	27 February 2026
https://pmc.ncbi.nlm.nih.gov/articles/PMC6152398/	E. anophelis	Denmark	2018	Male	76	NR	Community-acquired	Meningitis	NR	Multidrug-resistant (resistant to β-lactams, aminoglycosides, fluoroquinolones, trimethoprim-sulfamethoxazole)	Empirical: Ceftriaxone, ampicillin, acyclovir Directed: Moxifloxacin and rifampicin	Recovered	27 February 2026
https://pmc.ncbi.nlm.nih.gov/articles/PMC10219119/	E. anophelis	Singapore	2022	Male	53	NR	Community acquired	Meningoencephalitis	NR	Resistant to ceftriaxone, amoxycillin/clavulanic acid, ciprofloxacin and meropenem	Empirical: Ceftriaxone, acyclovir Directed: Levofloxacin, trimethoprim-sulfamethoxazole	Recovered	27 February 2026
https://pubmed.ncbi.nlm.nih.gov/35305547/	E. anophelis	Singapore	2023	Male	53	NR	Community acquired	Community acquired meningoencephalitis	NR	Resistant to ceftriaxone, amoxycillin-clavulanic acid, meropenem, ciprofloxacin	Empirical: Ceftriaxone, acyclovir Directed: Levofloxacin and trimethoprim-sulfamethoxazole	Recovered	27 February 2026
https://pubmed.ncbi.nlm.nih.gov/36700301/	E. anophelis	South Korea	2023	Male	75	Hepaticojejunostomy for calculous cholecystitis, intrahepatic cholangiocarcinoma	NR	Gastric wall abscess	Candida albicans	Resistant to cefepime, ceftazidime, meropenem Susceptible to ciprofloxacin, trimethoprim/sulbactam	Empirical: Ceftriaxone and meropenem Directed: Ciprofloxacin	Recovered	27 February 2026
https://pmc.ncbi.nlm.nih.gov/articles/PMC11523632/	E. anophelis	Australia	2024	Male	41	Allogenic stem cell transplantation for chronic myeloid leukemmia-myeloid blast crisis 8 years ago, severe chronic graft-versus-host disease, invasive pulmonarry aspergillosis	Community acquired	Bacteremia	NR	Resistant to ciprofloxacin and doxycycline, azithromycin, aztreonam and imipenem Susceptible to ciprofloxacin, co-trimoxazole, doxycycline and minocycline	Empirical: Meropenem Directed: Ciprofloxacin, cotrimoxazole, doxycycline, tigecycline, piperacillin-tazobactam and minocycline	Recovered	27 February 2026
https://pmc.ncbi.nlm.nih.gov/articles/PMC11542489/	E. anophelis	China	2024	Female	29	Tetralogy of fallot, for which she underwent corrective surgery 19 years ago COVID-19 infection - experienced recurring chest tightness and palpitations	Hospital acquired	Pneumonia	Aspergillus	Resistant to cephalosporins, carbapenems, quinolones, and aminoglycosides Susceptible to minocycline and trimethoprim-sulfamethoxazole	Empirical: Trimethoprim-sulfamethoxazole and piperacillin-tazobactam Directed: Trimethoprim-sulfamethoxazole and eravacycline	Recovered	27 February 2026
https://pubmed.ncbi.nlm.nih.gov/39678577/	E. anophelis	China	2024	Male	88	Tuberculosis	Community acquired	Severe pneumonia	Acinetobacter baumannii	Resistant to all routinely tested antibiotics	Cefoperazone sulbactam sodium, minocycline, nebulised inhalation of chymotrypsin, salbutamol and budesonide	Recovered	27 February 2026
https://pubmed.ncbi.nlm.nih.gov/38942641/	E. anophelis	Spain	2024	Female	80	Type 2 diabetes mellitus and chronic atrial fibrillation on anticoagulation	Hospital acquired	Pneumonia with parapneumonic effusion and bacteremia	NR	Resistant to piperacillin/tazobactam, ceftazidime, ceftolozane-tazobactam, ceftazidime/avibactam, aztreoNRm Susceptible to cefiderocol, ciprofloxacin, levofloxacin, trimethoprim/sulfamethoxazole	Empirical: Piperacillin-tazobactam and ciprofloxacin Directed: Trimethoprim-sulfamethoxazole and ciprofloxacin. Changed to ceftazidime-avibactam and aztreonam due to skin rashes	Recovered	27 February 2026
https://pubmed.ncbi.nlm.nih.gov/39494452/	E. anophelis	USA	2024	Male	56	Transcatheter aortic valve replacement, ischemic cardiomyopathy requiring an LVAD implantation, recurrent complicated chronic driveline infections with Pseudomonas, Providencia and C diff infection on oral vancomycin therapy	Hospital-acquired	Recurrent bacteremia secondary to ventricular assist device associated infection and presumed endocarditis	NR	Susceptible to minocycline and trimethoprim-sulfamethoxazole	Empirical: Cefepime. Directed: Trimethoprim-sulfamethoxazole and minocycline	Recovered	27 February 2026
https://pubmed.ncbi.nlm.nih.gov/40926875/	E. anophelis	China	2025	Female	61	IgA nephropathy on long term treatment with rituximab and corticosteroids	Community acquired	Severe community acquired pneumonia induced sepsis	Pneumocystis jirovecii, Klebsiella pneumoniae, Primate bocaparvovirus 1, Cytomegalovirus and Candida albicans	NR	Meropenem, trimethoprim-sulfamethoxazole, ganciclovir, piperacillin-tazobactam and caspofungin	Recovered	27 February 2026
https://pmc.ncbi.nlm.nih.gov/articles/PMC12018016/	E. anophelis	Japan	2025	Female	63	Recurrent skull base chordoma	Hospital acquired	Meningitis	NR	Susceptible to levofloxacin, trimethoprim-sulfamethoxazole Resistant to meropenem ancomycin	Levofloxacin and trimethoprim-sulfamethoxazole	Recovered	27 February 2026
Teng et al https://pmc.ncbi.nlm.nih.gov/articles/PMC7915159/	E. anophelis	USA	2021	Male	84	Chronic HCV infection, cirrhosis, type 2 DM, alcohol abuse	NR	Intra-abdominal infection	NR	Susceptible to ciprofloxacin, piperacillin-tazobactam, trimethoprim-sulfamethoxazole, cefepime	Ciprofloxacin and Piperacillin/tazobactam	Recovered	27 February 2026
Tang et al https://pmc.ncbi.nlm.nih.gov/articles/PMC11514048/	E. anophelis	China	2024	Male	81	Hypertension, cerebral infarction	Community acquired	Infective endocarditis	Chryseobacterium indologenes, Staphylococcus aureus, Enterobacter cloacae	Resistant to aztreoNRm, colistin and β-lactam drugs	Empirical: Meropenem, vancomycin, minocycline, omacycline, polymyxin, tigecycline, cefoperazone-sulbactam, levofloxacin and trimethoprim-sulfamethoxazole Directed: Cefoperazone sodium/ sulbactam and levofloxacin	Recovered	27 February 2026
https://pubmed.ncbi.nlm.nih.gov/20516326/	E. meningoseptica	USA	2010	Male	46	NR	Hospital acquired	Septic arthritis	Staphylococcus epidermidis	NR	Post-arthroscopic irrigation, debridement and complete synovectomy Piperacillin-tazobactam, vancomycin, ciprofloxacin, ceftriaxone and trimethoprim-sulfamethoxazole	Recovered	27 February 2026
https://pubmed.ncbi.nlm.nih.gov/22357803/	E. meningoseptica	USA	2012	Male	73	Nasopharyngeal carcinoma previously treated with carniofacial irradiation	Hospital acquired	Post neurosurgical meningitis & bacteremia	NR	Susceptible to piperacillin/tazobactam, ciprofloxacin and levofloxacin Resistant to ampicillin, ceftazidime, gentamicin, meropenem and trimethoprim/sulfamethoxazole.	Empirical: Meropenem Directed: Piperacillin/tazobactam, rifampicin, vancomycin, ciprofloxacin and levofloxacin	Recovered	27 February 2026
https://pubmed.ncbi.nlm.nih.gov/23883720/	E. meningoseptica	India	2013	Male	23	NR	NR	Meningitis	NR	Resistant to ampicillin-sulbactam, ticarcillin, ceftazidime, ceftriaxone, cefepime, cefoperazone-sulbactam, cefepime-tazobactam, tetracycline, chloramphenicol, imipenem, meropenem, amikacin, gentamycin, tobramycin, ciprofloxacin, levofloxacin and colistin Susceptible to piperacillin-tazobactam, cotrimoxazole, tigecycline and vancomycin	Piperacillin-tazobactam, vancomycin and cotrimoxazole	Recovered	27 February 2026
https://pmc.ncbi.nlm.nih.gov/articles/PMC3596618/	E. meningoseptica	South Korea	2013	Male	24	NR	Community acquired	Keratitis	NR	Susceptible to ciprofloxacin, trimethoprim/sulfamethoxazole, levofloxacin, gentamycin, piperacillin/tazobactam and amikacin	Gatifloxacin, homatropine and hyaluronic acid	Recovered	27 February 2026
https://pubmed.ncbi.nlm.nih.gov/24055393/	E. meningoseptica	Taiwan	2013	Female	60	Non Hodgkin's lymphoma and Autologous Stem Cell Transplant	Hospital acquired	Bacteremia	NR	Susceptible to vancomycin	Vancomycin	Recovered	27 February 2026
https://pubmed.ncbi.nlm.nih.gov/24055393/	E. meningoseptica	Taiwan	2013	Male	64	Endocarditis in treatment, hypertension and diabetes mellitus	Hospital acquired	Bacteremia	Klebsiella pneumoniae	Susceptible to vancomycin	No treatment	Recovered	27 February 2026
https://pubmed.ncbi.nlm.nih.gov/24055393/	E. meningoseptica	Taiwan	2013	Male	74	Chronic lymphoid leukemia, chronic obstructive pulmonary disease, diabetes mellitus, pneumonia	Hospital acquired	Bacteremia	NR	Susceptible to vancomycin	Vancomycin	Recovered	27 February 2026
https://pubmed.ncbi.nlm.nih.gov/24055393/	E. meningoseptica	Taiwan	2013	Female	81	chronic kidney disease, diabetes mellitus and hypertension	Hospital acquired	Bacteremia	NR	Susceptible to vancomycin	Vancomycin and ciprofloxacin	Recovered	27 February 2026
https://pubmed.ncbi.nlm.nih.gov/23559661/	E. meningoseptica	USA	2013	Female	70	end stage kidney disease on haemodialysis, type II diabetes mellitus, coronary artery disease status post-coronary artery bypass graft surgery, congestive heart failure, pulmonary embolism, multiple myeloma	Hospital acquired	Septic shock	NR	Resistant to ampicilloin, ampicillin/sulbactam, piperacillin, gentamicin, amikacin, tobramycin, amoxicillin/clavulanate, cephalothin, cefepime, cefoxitin, ciprofloxacin, cefuroxime, cefotaxime, ceftazidim, cefotetan, cefazolin, ceftriaxone, doripenem, meropenem, imipenem/cilastatin, levofloxacin, moxifloxacin, norfloxacin, tetracycline, ticarcillin, colistimethate and tigecycline Susceptible to t…	Empirical: Vancomycin, piperacillin/tazobactam and levofloxacin Directed: Trimethoprim/sulfamethoxazole	Recovered	27 February 2026
https://pubmed.ncbi.nlm.nih.gov/25130129/	E. meningoseptica	China	2014	Male	63	Ureterostenosis, hypertension, cerebral hemorrhage	Hospital acquired	Asymptomatic bacteriuria	NR	Resistant to aminoglycosides (amikacin, gentamicin and tobramycin), cephalosporins (cefotaxime, ceftazidime), cefoxitin and aztreonam Susceptible to trimethoprim-sulfamethoxazole	Aztreonam, levofloxacin and ceftizoxime Ureter stent and double J stent placed	Recovered	27 February 2026
https://pubmed.ncbi.nlm.nih.gov/25130129/	E. meningoseptica	China	2014	Male	80	Diabetes, Uremia, acute exacerbation of COPD, hypertension	Hospital acquired	Urinary tract infection	NR	Resistant to aminoglycosides (amikacin, gentamicin and tobramycin), cephalosporins (cefotaxime, ceftazidime), cefoxitin and aztreonam Susceptible to trimethoprim-sulfamethoxazole	Cefoperazone-sulbactam	Recovered	27 February 2026
https://pubmed.ncbi.nlm.nih.gov/25130129/	E. meningoseptica	China	2014	Female	82	Diabetes, cerebral infarction, hypertension	Hospital acquired	Transient bacteriuria	NR	Resistant to aminoglycosides (amikacin, gentamicin and tobramycin), cephalosporins (cefotaxime, ceftazidime), cefoxitin and aztreonam Susceptible to trimethoprim-sulfamethoxazole	No treatment given	Recovered	27 February 2026
https://pubmed.ncbi.nlm.nih.gov/26288498/	E. meningoseptica	India	2014	Female	23	Underwent medical termination of pregnancy (MTP) by suction and evacuation for suspected blighted ovum or missed abortion	Hospital-acquired	Bacteremia	Coexistent ESBL, Amp C and MBL	Susceptible to sulfamethoxazole	Sulfamethoxazole, piperacillin-tazobactam, amikacin, teicoplanin and metronidazole	Recovered	27 February 2026
Khan et al https://pubmed.ncbi.nlm.nih.gov/26288498/	E. meningoseptica	India	2014	Male	47	end stage kidney disease on maintenance haemodialysis with transplant from unrelated cousin donated renal graft	NR	Left moderate multiloculated pleural effusion along with precarina, preaortic and paraaortic lymphadenopathy	NR	Susceptible to sulfamethoxazole	Sulfamethoxazole	Recovered	27 February 2026
https://pmc.ncbi.nlm.nih.gov/articles/PMC4139023/	E. meningoseptica	USA	2014	Male	64	Polycystic kidney disease, hypertension, hepatitis C and end stage kidney disease	Hospital acquired	Bacteremia	NR	Susceptible to cefotazime, ceftazidime, levofloxacin, tetracycline and trimethoprim-sulfamethoxazole Resistant to ciprofloxacin	Ceftazidime and levofloxacin	Recovered	27 February 2026
https://pubmed.ncbi.nlm.nih.gov/25673621/	E. meningoseptica	India	2015	Male	46	Type 2 Diabetes Mellitus on oral hypoglycemic agents	NR	Tubercular pleural effusion	Tuberculosis	Resistant to amikacin, ceftriaxone and penicillin Susceptible to vancomycin, levofloxacin, piperacillin-tazobactam and trimethoprim sulfamethoxazole, ceftazidime	Ceftazidime and trimethoprim-sulfamethoxazole	Recovered	27 February 2026
https://pubmed.ncbi.nlm.nih.gov/26666619/	E. meningoseptica	Japan	2015	Male	65	NR	Hospital acquired	Nephrostomy-associated urinary tract infection	Stenotrophomonas maltophilia and Burkholderia cepacia	Resistant to ceftazidime, carbapenems, aztreonam and aminoglycosides Susceptible to minocycline and fluoroquinolones	Levofloxacin and minocycline	Recovered	27 February 2026
https://pmc.ncbi.nlm.nih.gov/articles/PMC4672620/	E. meningoseptica	USA	2015	Male	68	Diabetes mellitus, hypertension, end stage kidney disease	Hospital acquired	Meningitis	NR	Susceptible to vancomycin	Vancomycin	Recovered	27 February 2026
https://pubmed.ncbi.nlm.nih.gov/26143049/	E. meningoseptica	USA	2015	Male	78	NR	NR	Bacteremia	NR	NR	Vancomycin and piperacillin tazobactam	Recovered	27 February 2026
https://pubmed-ncbi-nlm-nih-gov.libproxy1.nus.edu.sg/27185741/	E. meningoseptica	Hong Kong	2016	Male	51	Asthma, hypertension, scoliosis, MSSA infective spondylitis	Hospital acquired	Nosocomial bacteremia	NR	Susceptible to ciprofloxacin, cefoperazone-sulbactam and vancomycin, Intermediate susceptibilities to ceftazidime, piperacillin, rifampicin and cotrimoxazole Resistant or intermediate-resistant to imipenem, amikacin, gentamicin and tobramycin	Ticarcillin-clavulaNRte	Recovered	27 February 2026
https://pubmed-ncbi-nlm-nih-gov.libproxy1.nus.edu.sg/27185741/	E. meningoseptica	Hong Kong	2016	Male	52	Biliary pancreatitis, recurrent pyogenic cholangitis, cholecystectomy, cirrhosis with biliary stent	Hospital acquired	Post cholangiogram acute cholangitis	NR	Susceptible to ciprofloxacin, cefoperazone-sulbactam and vancomycin, Intermediate susceptibilities to ceftazidime, piperacillin, rifampicin and cotrimoxazole Resistant or intermediate-resistant to imipenem, amikacin, gentamicin and tobramycin	Levofloxacin and metronidazole	Recovered	27 February 2026
https://pubmed-ncbi-nlm-nih-gov.libproxy1.nus.edu.sg/27185741/	E. meningoseptica	Hong Kong	2016	Female	89	Hypertension, atrial fibrillation, painless obstructive jaundice on palliative stenting	Community acquired	Biliary sepsis	NR	Susceptible to ciprofloxacin, cefoperazone-sulbactam and vancomycin, Intermediate susceptibilities to ceftazidime, piperacillin, rifampicin and cotrimoxazole Resistant or intermediate-resistant to imipenem, amikacin, gentamicin and tobramycin	Levofloxacin	Recovered	27 February 2026
https://pmc.ncbi.nlm.nih.gov/articles/PMC5652557/	E. meningoseptica	India	2017	Male	46	Diabetes mellitus, hypertension, chronic kidney disease, ischaemic heart disease and chronic hepatitis B on treatment, recurrent UTIs. Previous amputation of left lower limb due to gangrene.	Hospital acquired	Urinary tract infection	NR	Resistant to amikacin, amoxicillin-clavulanic acid, ampicillin/amoxicillin, cefotaxime/ceftriaxone, cefuroxime, trimethoprim-sulphamethoxazole, gentamicin and norfloxacin, cefoperazone-sulbactam, cefipirome/cefepime, imipenem, piperacillin-tazobactam and vancomycin Susceptible to minocycline	Directed: minocycline	Recovered	27 February 2026
https://jourNRls.lww.com/ijpm/fulltext/2017/60040/elizabethkingia_meningoseptica_peritonitis_in.47.aspx	E. meningoseptica	NR	2017	Male	72	Type 2 diabetes mellitus, systemic hypertension, chronic kidney disease stage 5 on CAPD	Community acquired	Infective peritonitis	NR	Resistant to all the antibiotics tested Suspceptible to foperazone, sulbactam, ciprofloxacin, levofloxacin, minocycline and co-trimoxazole	Cefoperazone and sulbactam with co-trimoxazole and minocycline	Recovered	27 February 2026
https://pubmed.ncbi.nlm.nih.gov/28591254/	E. meningoseptica	Taiwan	2017	Male	62	History of oral cancer with operation and concurrent chemoradiotherapy, diabetes mellitus, bilateral vocal palsy, upper airway obstruction followed by tracheostomy and chronic obstructive pulmonary disease	Hospital acquired	Bacteremia and pneumonia	NR	Resistant to all the antibiotics, including aminoglycosides, cephalosporins, carbapenems, fluoroquinolones, polymxins, B-lactam/B-lactamase inhibitors, folate antagonists, vancomycin and tetracyclines	Ciprofloxacin and imipenem-cilastatin	Recovered	27 February 2026
https://pmc.ncbi.nlm.nih.gov/articles/PMC6887464/	E. meningoseptica	NR	2019	Female	31	Chronic kidney disease stage 5, labile hypertension and severe headaches, cerebral vasculitis and polyarteritis nodosa, secondary hyperparathyroidism, chronic anemia, hyperuricemia	Likely hospital acquired	Sepsis, bacteremia	NR	Resistant to vancomycin and gentamycin Susceptible to ciprofloxacin	Empirical: vancomycin and gentamicin Directed: levofloxacin, ciprofloxacin and cotrimoxazole	Recovered	27 February 2026
https://pubmed.ncbi.nlm.nih.gov/31453105/	E. meningoseptica	USA	2019	Male	56	Advanced multiple myeloma, received 2 bone marrow transplants 2 months prior had Pseudomonas aeruginosa bacteremia (treated with 1 wk of ceftazidime & 1 wk of oral ciprofloxacin)	Hospital acquired	Bacteremia	NR	Resistant to ceftazidime and other beta-lactams Susceptible to ciprofloxacin and trimethoprim-sulfamethoxazole	Empirical: ceftazidime Directed: ciprofloxacin, rifampin and tigecycline	Recovered	27 February 2026
Teng et al https://pmc.ncbi.nlm.nih.gov/articles/PMC7915159/	E. meningoseptica	Hong Kong	2021	Male	52	Biliary pancreatitis, recurrent pyogenic cholangitis, cirrhosis with biliary stent	NR	Acute cholangitis	NR	NR	Levofloxacin and metronidazole	Recovered	27 February 2026
Teng et al https://pmc.ncbi.nlm.nih.gov/articles/PMC7915159/	E. meningoseptica	Hong Kong	2021	Female	89	Hypertension, atrial fibrillation, painless obstructive jaundice on palliative stenting	NR	Biliary tract infection with sepsis	NR	NR	Levofloxacin	Recovered	27 February 2026
Teng et al https://pmc.ncbi.nlm.nih.gov/articles/PMC7915159/	E. meningoseptica	India	2021	Female	23	Medical Termination of Pregnancy by suction and evacuation for suspected blighted ovum or missed abortion	NR	Peritonitis secondary to uterine perforation	NR	Susceptible to trimethoprim-sulfamethoxazole	Trimethoprim-sulfamethoxazole, piperacillin- tazobactam, amikacin, teicoplanin and metronidazole	Recovered	27 February 2026
Teng et al https://pmc.ncbi.nlm.nih.gov/articles/PMC7915159/	E. meningoseptica	India	2021	Male	72	Type 2 DM, hypertension, end stage kidney disease under CAPD for 22 months	NR	CAPD peritonitis	NR	Susceptible to cefoperazone/sulbactam, ciprofloxacin, levofloxacin, minocycline, trimethoprim-sulfamethoxazole	Empirical: Trimethoprim-sulfamethoxazole and Cefoperazone/sulbactam Directed: Minocycline and cefoperazone/sulbactam	Recovered	27 February 2026
https://pubmed.ncbi.nlm.nih.gov/34881128/	E. meningoseptica	NR	2021	Female	70	Low-grade marginal B-cell lymphoma (with 6 cycles of bendamustine plus rituximab (BR) completed two years before presentation), hypertension, autoimmune hemolytic anemia, splenectomy on monthly IVIG therapy (resulting in chronic diarrhea), recent shingles infection with post-herpetic neuralgia	Community acquired	Bacteremia and meningitis	Klebsiella pneumoniae (urine culture)	NR	Empirical: Meropenem, vaborbactam, ciprofloxacin, piperacillin, tazobactam and sulfamethoxazole/trimethoprim Directed: Levofloxacin, minocycline and rifampin.	Recovered	27 February 2026
Teng et al https://pmc.ncbi.nlm.nih.gov/articles/PMC7915159/	E. meningoseptica	Saudi Arabia	2021	Female	55	Type 2 DM, liver cirrhosis, s/p liver transplantation. with post-transplant anastomotic biliary stricture and bile leakage, s/p PTBD	NR	Intra-abdominal infection with subphrenic fluid accumulation	NR	Susceptible to ciprofloxacin, minocycline, tigecycline, trimethoprim-sulfamethoxazole	Ciprofloxacin and metronidazole	Recovered	27 February 2026
Teng et al https://pmc.ncbi.nlm.nih.gov/articles/PMC7915159/	E. meningoseptica	Taiwan	2021	Female	54	end stage kidney disease under CAPD	NR	CAPD peritonitis with catheter infection	NR	Susceptible to gentamicin, ciprofloxacin, piperacillin-tazobactam, levofloxacin	Empirical: Piperacillin-tazobactam Directed: Levofloxacin	Recovered	27 February 2026
https://jourNRls.lww.com/sjkd/fulltext/2021/32030/elizabethkingia_meningoseptica__an_uncommon_cause.28.aspx	E. meningoseptica	Tunisia	2021	Male	65	Systemic hypertension, chronic kidney disease stage 5 caused by chronic interstitial nephritis	Hospital acquired	Peritonitis	NR	Susceptible to levofloxacin and trimethoprim–sulfamethoxazole Resistant to all other antibiotics	Trimethoprim–sulfamethoxazole and levofloxacin CAPD catheter removed	Recovered	27 February 2026
https://pubmed.ncbi.nlm.nih.gov/34786228/	E. meningoseptica	USA	2021	Male	72	Metastatic melanoma (treated), Barrett's esophagus, asthma	NR	Multifocal pneumonia	NR	Susceptible to ciprofloxacin and minocycline	Empirical: meropenem and minocycline, ciprofloxacin, cefoxitin, minocycline and metronidazole Directed: ciprofloxacin and minocycline	Recovered	27 February 2026
https://pubmed.ncbi.nlm.nih.gov/34799546/	E. meningoseptica	Vietnam	2021	Female	55	End-stage liver disease due to biliary cirrhosis; right-lobe liver transplantation was performed from a living donor.	NR	Bacteremia	NR	Resistant to ticarcillin, cefepime, ceftazidime, piperacillin/tazobactam, gentamicin, amikacin, meropenem, imipenem, levofloxacin, ciprofloxacin, aztreonam, colistin. Susceptible to levofloxacin	Empirical: meropenem Directed: levofloxacin	Recovered	27 February 2026
https://pubmed.ncbi.nlm.nih.gov/36128129/	E. meningoseptica	Malaysia	2022	Male	65	Allergic rhinitis, eczema, dyslipidemia and benign prostatic hyperplasia	Hospital acquired	Septic shock with meningitis	Acinetobacter baumannii	Carbapenem-Resistant Enterobacteriaceae–like resistance Susceptible to ciprofloxacin and levofloxacin	Empirical: Piperacillin-tazobactam Directed: Ciprofloxacin, meropenem, levofloxacin, polymyxin B (for Acinetobacter)	Recovered	27 February 2026
Lee et al https://pmc.ncbi.nlm.nih.gov/articles/PMC10503884/	E. meningoseptica	USA	2023	Male	78	Hypertension. asthma, type 2 diabetes mellitus, mixed hyperlipidemia, chronic kidney disease Stage 3a, gastro-esophageal reflux disease, anemia requiring blood transfusions, past amputation of left foot fifth digit ulceration secondary to MRSA infection	Community-acquired	Open wound infection	NR	Susceptible to ciprofloxacin, levofloxacin, and trimethoprim/sulfamethoxazole Resistant to ceftazidime, tobramycin and gentamicin	Empirical: Vancomycin and piperacillin/tazobactam Direct: Levofloxacin	Recovered	27 February 2026
https://pubmed.ncbi.nlm.nih.gov/38623097/	E. meningoseptica	India	2024	Male	28	Stage 4 Chronic Kidney Disease, hypertension and undergoing maintenance haemodialysis, tested positive for hepatitis B surface antigen and had undergone multiple blood transfusions	Hospital acquired	Bacteremia	NR	Susceptible to levofloxacin and cefoperazone	Meropenem, clindamycin and levofloxacin	Recovered	27 February 2026
Pelaez et al https://pmc.ncbi.nlm.nih.gov/articles/PMC12280339/	E. meningoseptica	Peru	2025	Male	73	Tracheostomy, peripheral venous insufficiency, grade IV prostatic hypertrophy	Hospital-acquired	Respiratory tract infection	Klebsiella pneumoniae, Stenotrophomonas maltophilia and Pseudomonas aeruginosa	Resistant to piperacillin-tazobactam, ceftazidime, cefepime, aztreoNRm, imipenem, meropenem, amikacin, ciprofloxacin	Trimethoprim-sulfamethoxazole	Recovered	27 February 2026
https://pmc.ncbi.nlm.nih.gov/articles/PMC12140932/	E. meningoseptica	USA	2025	Male	78	Atrial fibrillation, hypertension, hyperlipidemia, pre-diabetes, chronic obstructive pulmonary disease, coronary artery disease, and prior knee replacement with complication of prosthetic joint infection	NR	Bacteremia and pneumonia	NR	Susceptible to piperacillin-tazobactam, ciprofloxacin, levofloxacin and trimethoprim-sulfamethoxazole	Piperacillin-tazobactam and levofloxacin	Recovered	27 February 2026
https://pmc.ncbi.nlm.nih.gov/articles/PMC12116131/	E. meningoseptica	USA	2025	Male	82	Chronic kidney disease, psoriasis, and recent right knee prosthetic joint infection with Pseudomonas aeruginosa treated with surgical washout and 6 months of antibiotics 6 weeks prior to admission, underwent atrial ablation with watchman implantation	Hospital acquired	Bacteremia and pneumonia	Candida	Resistant to all cephalosporin Susceptible to fluoroquinolones and cotrimoxazole	Levofloxacin	Recovered	27 February 2026
https://pubmed.ncbi.nlm.nih.gov/28098550/	E. miricola	Denmark	2015	Male	64	Recurrent and recent erysipelas infection successfully treated with penicillin and dicloxacillin	Hospital acquired	Septic arthritis	NR	Resistant to ampicillin, cefuroxime, ceftazidime, meropenem, gentamicin and colistin, Susceptible to ciprofloxacin and co-trimoxazole. Intermediate susceptibility to piperacillin/tazobactam, amoxicillin/clavulanic acid, and tigecycline.	Empirical: ciprofloxacin Directed: piperacillin-tazobactam	Recovered	27 February 2026
Gonzalez et al	E. miricola	France	2015	Female	31	Hypertension, corticosteroids during admission	NR	Bacteremia	NR	Susceptible to piperacillin, ciprofloxacin, tigecycline and gentamicin	Piperacillin-tazobactam, ciprofloxacin and gentamicin	Recovered	27 February 2026
https://pubmed.ncbi.nlm.nih.gov/26337359/	E. miricola	Italy	2015	Female	34	Acute alcoholic pancreatitis, respiratory distress requiring non-invasive ventilation, atelactasis during time of hospitalisation Background of chronic liver disease and alcohol abuse	Hospital acquired	Bacteraemia	NR	Susceptible to levofloxacin, ciprofloxacin, trimethoprim-sulfamethoxazole and piperacillin	Empirical: Imipenem-cilastatin and fluconazole Directed: Ciprofloxacin, piperacillin-tazobactam	Recovered	27 February 2026
https://pubmed-ncbi-nlm-nih-gov.libproxy1.nus.edu.sg/27185741/	E. miricola	Hong Kong	2016	Male	54	Diabetes mellitus, hyperlipidemia, ischemic cardiomyopathy	Hospital acquired	Catheter-related bacteremia	NR	Susceptible to ciprofloxacin, cefoperazone-sulbactam and vancomycin, Intermediate susceptibilities to ceftazidime, piperacillin, rifampicin and cotrimoxazole Resistant or intermediate-resistant to imipenem, amikacin, gentamicin and tobramycin	Levofloxacin	Recovered	27 February 2026
Rossati et al https://pubmed.ncbi.nlm.nih.gov/26337359/	E. miricola	Italy	2016	Female	34	Chronic liver disease, alcohol excess	NR	Bacteremia	NR	Susceptible to piperacillin, ciprofloxacin, levofloxacin and co-trimoxazole	Ciprofloxacin and piperacillin-tazobactam	Recovered	27 February 2026
https://pubmed.ncbi.nlm.nih.gov/28560237/	E. miricola	India	2017	Female	25	NR	NR	Urinary tract infection	NR	Susceptible to gentamicin, ceftriaxone, aztreonam, piperacillin-tazo­bactam and imipenem Resistant to ampicillin, ciprofloxacin, levofloxacin, vancomycin and colistin	Piperacillin-tazobactam	Recovered	27 February 2026
Gupta et al https://pubmed.ncbi.nlm.nih.gov/28560237/	E. miricola	India	2017	Female	25	NR	Community acquired	Urinary tract infection	NR	Susceptible to piperacillin-tazobactam, gentamicin, ceftriaxone, aztreonam and imipenem	Piperacillin-tazobactam	Recovered	27 February 2026
https://pmc.ncbi.nlm.nih.gov/articles/PMC5727958/	E. miricola	Poland	2017	Female	35	Common variable immunodeficiency complicated by infections (streptococcal pharyngitis and recurrent pneumonia, predominantly pneumococcal), recurrent oral ulcers, periodontitis with gingival recession, progressive microvascular complications resulting from hyperviscosity (progressive weakness, focal neurologic signs, meningismus)	Community acquired	Oral cavity infection with periodontitis	Staphylococcus aureus, Rothia mucilaginosa, oral streptococci (S. salivarius, S. sanguinis, S. gordonii, S. oralis), Neisseria spp., Veillonella parvula	Resistant to cefepime, piperacillin, piperacillin/tazobactam, ticarcillin/clavulanic acid, meropenem, imipenem, gentamicin, amikacin, tobramycin, colistin, ceftazidime Susceptible to ciprofloxacin, levofloxacin, trimethoprim/sulfamethoxazole.	Empirical: co-amoxiclav, cefadroxil, ceftriaxone and azithromycin Directed: levofloxacin, IVIG replacement therapy	Recovered	27 February 2026
Zdziarski et al pubmed.ncbi.nlm.nih.gov/29233117/	E. miricola	Poland	2017	Female	35	Common variable immunodeficiency	Community acquired	Periodontitis	Rothia mucilaginosa and oral commensals including Streptococci, Neisseria	Susceptible to ciprofloxacin, levofloxacin, co-trimoxazole	Levofloxacin	Recovered	27 February 2026
https://pubmed.ncbi.nlm.nih.gov/30079241/	E. miricola	UK	2018	Male	49	Cystic fibrosis, osteoporosis, pancreatic insufficiency, maintenance treatment for allergic bronchopulmonary aspergillosis (oral anti fungal therapy & long term low dose oral corticosteroids)	Community acquired	FEV1 lung function decreased, lung exacerbation	Pseudomonas aeruginosa	Resistant to meropenem and ceftazidime Susceptible to piperacillin-tazobactam and ciprofloxacin	Empirical: Chloramphenicol, prednisolone and ciprofloxacin	Recovered	27 February 2026
https://pubmed.ncbi.nlm.nih.gov/32154692/	E. miricola	Spain	2019	Female	52	Road traffic accident involving right foot, affecting bone and soft tissue	Community acquired	Native joint infection	NR	Resistant to amikacin, cefepime, ceftazidime, colistin, fosfomycin, gentamicin, imipenem, meropenem and tetracycline. Susceptible to ciprofloxacin, levofloxacin, piperacillin-tazobactam	Directed: Piperacillin-tazobactam	Recovered	27 February 2026
Penven et al https://pubmed.ncbi.nlm.nih.gov/32046885/	E. miricola	France	2020	Male	69	Atrial fibrillation, non insulin dependent diabetes, sleep apnoea, chronic obstructive pulmonary disease, end stage kidney disease with peritoneal dialysis, hypertension, pancreatic adenocarcinoma	Hospital acquired	Pancreatitis and peritoneal dialysis peritonitis	NR	Susceptible to piperacillin-tazobactam, ciprofloxacin, levofloxacin, minocycline	Piperacillin-tazobactam	Recovered	27 February 2026
https://pubmed.ncbi.nlm.nih.gov/34568756/	E. miricola	New Zealand	2020	Male	73	Home hemodialysis	Community acquired	Catheter associated bacteraemia	NR	Susceptible to piperacillin-tazobactam, ciprofloxacin and levofloxacin	Empirical: Ceftriaxone and vancomycin Directed: Ciprofloxacin Catheter removal	Recovered	27 February 2026
Calatrava et al https://www.researchgate.net/publication/339831982_Joint_infection_due_to_Elizabethkingia_miricola	E. miricola	Spain	2020	Male	52	Post trauma	Community acquired	Osteomyelitis and septic arthritis	NR	Susceptible to piperacillin-tazobactam, ciprofloxacin, levofloxacin	Piperacillin-tazobactam and levofloxacin	Recovered	27 February 2026
https://pubmed.ncbi.nlm.nih.gov/36776576/	E. miricola	China	2022	Male	56	Nasopharyngeal carcinoma - undergone chemoradiation therapy 18 years ago	Community acquired	Bacterial encephalitis	NR	NR	Empirical: Cefmetazole Directed: Cefoperazone/sulbactam	Recovered	27 February 2026
https://pubmed.ncbi.nlm.nih.gov/35855940/	E. miricola	USA	2022	Male	67	Hypertension, hyperlipidemia, obstructive sleep apnea, stage 3 chronic kidney disease with baseline creatinine around 1.10, bilateral lower extremity neuritis/plexitis and prostate cancer status post radiation (2012) which was complicated by urethral stricture requiring placement of a suprapubic catheter	Community acquired	Complicated urinary tract infection, osteomyelitis, pyomyositis	NR	Susceptible to Minocycline	Levofloxacin and tigecycline	Recovered	27 February 2026
Kayes et al pmc.ncbi.nlm.nih.gov/articles/PMC10729244/	E. miricola	Australia	2023	Female	80s	End stage kidney disease, hypertension, hypercholesterolemia, neck of femur fracture, anxiety, depression	NR	Peritoneal dialysis peritonitis	Monomicrobial recent Stenotrophomonas maltophilia	Susceptible to piperacillin-tazobactam, ciprofloxacin, gentamicin and co-trimoxazole	Co-trimoxazole and ceftazidime	Recovered	27 February 2026
https://journal.chestnet.org/article/S0012-3692(24)01592-7/pdf	E. miricola	USA	2024	Female	40	Bipolar disorder & hypertension	Hospital acquired	Pneumonia	Methicillin-resistant Staphylococcus aureus (MRSA)	Susceptible to ciprofloxacin, levofloxacin, co-trimoxazole	Levofloxacin	Recovered	27 February 2026
https://pubmed.ncbi.nlm.nih.gov/41022424/	E. miricola	Ireland	2025	Male	70s	Coronary artery bypass, atrial fibrillation, permanent pacemaker, gout	NR	Bloodstream infection (bacteremia) associated with a polymicrobial mediastinitis	Candida albicans, Staphylococcus aureus, anaerobes	Resistant to carbapenems and aminoglycosides	Empirical: Meropenem, vancomycin, gentamicin and fluconazole Directed: Piperacillin-tazobactam and fluconazole	Recovered	27 February 2026
https://pubmed.ncbi.nlm.nih.gov/27687396/	Elizabethkingia	USA	2016	Female	64	NR	Community acquired	Mycotic aneurysm	NR	NR	Levaquin	Recovered	27 February 2026
https://pubmed.ncbi.nlm.nih.gov/451641/	F. meningosepticum	Singapore	1979	Male	45	Bulbar poliomyelitis on respirator	Hospital acquired	Pneumonia	Pseudomonas	Resistant to Ampicillin, Tetracyclin, Cepholoridine, Carbenicillin, Gentamicin, Polymyxin Susceptible to Erythromycin, Novobiocin, Septrin	Empirical: Gentamicin, Carbenicillin & Amikacin Directed: Erythromycin	Recovered	27 February 2026
https://pubmed.ncbi.nlm.nih.gov/6623338/	F. meningosepticum	Hong Kong	1983	Female	56	Pituitary tumour, underwent transsphenoidal hypophysectomy, surgical repair of muscle graft following recurrent rhinorrhea	Hospital acquired	Meningitis	NR	Resistant to penicillin, cloxacillin, cefotaxime, metronidazole, and amikacin. Susceptible to rifampicin, moderately Susceptible to chloramphenicol and cefoperazone	Empirical: penicillin, cloxacillin, cefotaxime, metronidazole and amikacin. Directed: rifampicin, cefoperazone and chloramphenicol	Recovered	27 February 2026
https://pubmed.ncbi.nlm.nih.gov/3455909/	F. meningosepticum	USA	1986	Female	45	Acute erythroleukemia	Hospital acquired	Bacteremia	NR	Resistant to ampicillin, carbenicillin, tetracycline, cefamandole, chloramphenicol, gentamicin, tobramycin, kanamycin, trimethoprim-sulfamethoxazole, methicilline, penicillin and vancomycin Moderate susceptibility to cefoxitin, amikacin Susceptible to clindamycin, erythromycin and rifampin.	Empirical: nystatin, carbenicillin and gentamicin Directed: nystatin, carbenicillin, tobramycin, cefoxitin, amikacin, and rifampin	Recovered	27 February 2026
https://pubmed.ncbi.nlm.nih.gov/7712928/	F. meningosepticum	China	1994	NR	NR	NR	NR	Nosocomial pneumonia	NR	NR	Cefoperazone, Cefsulodin, Astreonam and Ciprofloxacin	Recovered	27 February 2026
https://pubmed.ncbi.nlm.nih.gov/8731719/	F. meningosepticum	Niger	1996	Male	27	Acute myelogenous leukaemia of M1 subtype	NR	Meningitis and septicaemia	NR	Resistant to those routinely bactericidal for Gram-negative bacilli, such as ampicillin, third-generation cephalosporins and aminoglycosides Susceptible to trimethoprim-sulfamethoxazole, imipenem and rifampicin	Rifampicin, piperacillin and ciprofloxacin	Recovered	27 February 2026
https://pubmed.ncbi.nlm.nih.gov/17993833/	F. meningosepticum	Malaysia	2007	NR	21	Contact lens wearer	NR	Corneal ulcer with hypopyon in both eyes - bacterial keratitis	Pseudomonas aeruginosa, Alkaligenes species	Susceptible to ciprofloxacin and lomefloxacin	Empirical: Cefuroxime, fortified gentamicin, atropine, timolol and acetazolamide Directed: Lomefloxacin, ciprofloxacin and ceftazidime	Recovered	27 February 2026
https://pubmed.ncbi.nlm.nih.gov/33147517/	E. anophelis	France	2021	Female	72	Previous splenectomy and diabetes	Community acquired	Meningitis	NR	Resistant to β-lactam antibiotics (including penicillins and cephalosporins), carbapenems, and aminoglycosides Susceptible to levofloxacin, piperacillin-tazobactam and doxycycline	Empirical: Cefotaxime and dexamethasone Directed: Piperacillin-tazobactam, levofloxacin and doxycycline	Recovered	27 February 2026
https://pmc.ncbi.nlm.nih.gov/articles/PMC10486102/	E. anophelis	The Netherlands	2023	Male	61	Severe pulmonary emphysema	Hospital acquired	Pneumonia and bacteremia	Haemophilus influenzae and Methicillin-susceptible Staphylococcus aureus	Susceptible to trimethoprim/sulfamethoxazole, minocycline and doxycycline Resistant to ampicillin, amoxicillin/clavulanic acid, ceftriaxone, ceftazidime, cefepime, aztreonam, imipenem, amikacin, tobramycin, and colistin	Trimethoprim/sulfamethoxazole and minocycline	Recovered	27 February 2026
https://pubmed.ncbi.nlm.nih.gov/40915003/	E. anophelis	France	2025	Male	75	Mantle cell lymphoma - receiving obinutuzumab & ibrutinib	NR	Hypermetabolic focus at tricuspid valve and infective endocarditis	NR	Susceptible to piperacillin-tazobactam, trimethoprim-suflamethoxazole Intermediate resistance to ciprofloxacin	Piperacillin-tazobactam, cotrimoxazole and ciprofloxacin	Recovered	27 February 2026
https://pubmed.ncbi.nlm.nih.gov/27349783/	E. meningoseptica	Portugal	2016	Male	47	Primary open-angle glaucoma which was treated, myopia, no other systemic illness	Community acquired	Left eye keratitis and corneal ulcer associated with stromal inflamatory infiltrate	NR	Resistant to tobramycin, imipenem, ceftazidime and colistin Susceptible to levofloxacin, trimethoprim-sulfamethoxazole, gentamicin, tigecycline and vancomycin	Empirical: Topical levofloxacin and gentamicin Loose re-epitheliasation of the ulcer and a micro-abscess observed 72 hours on empiric treatment. Removal of epithelium and infected stroma done. After 1 week, levofloxacin drops and gentamicin ointment tapered, and fluorometholone added.	Recovered	27 February 2026
https://pubmed.ncbi.nlm.nih.gov/36042757/	E. meningoseptica	India	2022	Male	22	Diabetes mellitus, kidney failure	Hospital acquired	NR	NR	Susceptible to Minocycline	Ciprofloxacin	Recovered	27 February 2026
https://pubmed.ncbi.nlm.nih.gov/36042757/	E. meningoseptica	India	2022	Male	40	Diabetes mellitus	Hospital acquired	NR	NR	Susceptible to Minocycline	Meropenem, piperacillin-tazobactam	Recovered	27 February 2026
https://pubmed.ncbi.nlm.nih.gov/36042757/	E. meningoseptica	India	2022	Female	75	NR	Hospital acquired	NR	NR	Susceptible to Minocycline	Meropenem, levofloxacin	Recovered	27 February 2026
https://pubmed.ncbi.nlm.nih.gov/36042757/	E. meningoseptica	India	2022	Male	79	Diabetes mellitus	Hospital acquired	NR	NR	Susceptible to Minocycline	Ciprofloxacin	Recovered	27 February 2026
https://pubmed.ncbi.nlm.nih.gov/39005978/	E. meningoseptica	Northern India	2024	Female	25	Hypertension, respiratory distress with hypoxic ischemic injury	Hospital acquired	Pneumonia	NR	Resistant to ampicillin–sulbactam, ceftazidime, aminoglycosides (gentamicin, amikacin, and tobramycin), and cefepime	Piperacillin-tazobactam and levofloxacin	Recovered	27 February 2026
https://pubmed.ncbi.nlm.nih.gov/40915003/	E. meningoseptica	France	2025	Male	74	Poorly controlled type 2 diabetes (HbA1c = 9.1 %) and aortic valve replacement with a bioprosthetic valve 4 years prior	NR	Hypermetabolism of prosthetic aortic valve and aortic endocarditis	NR	Resistance to piperacillin-tazobactam and ciprofloxacin	Empirical: Piperacillin-tazobactam and cotrimoxazole Directed: Ciprofloxacin, cotrimoxazole, minocycline and piperacillin-tazobactam	Recovered	27 February 2026
https://pubmed-ncbi-nlm-nih-gov.libproxy1.nus.edu.sg/30107596/	E. miricola	USA	2017	Male	25	Cystic fibrosis, gastric ulcer with perforation, bilateral pneumonia, hypoxia	NR	Bacteremia	NR	NR	NR	Recovered	27 February 2026
https://pubmed.ncbi.nlm.nih.gov/25130129/	E. meningoseptica	China	2014	Male	78	Diabetes, acute exacerbation of COPD, gastrointestinal tract hemorrhage	Hospital acquired	Urinary tract infection	NR	Resistant to aminoglycosides (amikacin, gentamicin and tobramycin), cephalosporins (cefotaxime, ceftazidime), cefoxitin and aztreonam Susceptible to trimethoprim-sulfamethoxazole	Removal of urinary catheter Piperacillin-tazobactam	Recovered but eventually died to aspiration pneumonia	27 February 2026
https://pubmed.ncbi.nlm.nih.gov/24698165/	C. meningosepticum	India	2014	Male	34	Chronic kidney disease on haemodialysis	Hospital acquired	Pneumonia with complicated parapneumonic effusion	NR	Resistant to vancomycin and beta-lactams Susceptible to ciproﬂoxacin, aminoglycosides	Empirical: Rifampicin, isoniazid, ethambutol and pyrazinamide Directed: Rifampicin and ciprofloxacin	Recovered with minimal pleural thickening	27 February 2026
https://pubmed.ncbi.nlm.nih.gov/23719581/	E. meningoseptica	Turkey	2013	Female	45	NR	Community acquired	Infective keratitis	NR	Resistant to Gentamicin, amikacin, cefepime, cefoperazone/sulbactam, ceftazidime, meropenem, piperacillin, ampicillin/sulbactam, imipenem Susceptible to ciprofloxacin, levofloxacin, tetracycline, trimethoprim–sulfamethoxazole (TMP-SMX), tigecycline	Empirical: topical vancomycin and amikacin Directed: topical fluoroquinolone (mocifloxacin), polymyxin B/trimethoprim, systemic ciprofloxacin	Recovered with poor visual prognosis	27 February 2026
Lim et al https://anNRls.edu.sg/chryseobacterium-meningosepticum-flavobacterium-meningosepticum-a-report-of-five-cases-in-a-local-hospital/	C. meningosepticum	Singapore	1999	Female	82	Hypertension, stable head injury, left superior and inferior pubic rami fractures, hypotension secondary to hypovolemia from haemorrhage, right corono radiata cerebral infarct	Hospital-acquired	Meningitis and septicaemia	NR	NR	Piperacillin	Recovered, but became dependent in activities of daily living due to concomitant stroke	27 February 2026
https://pubmed.ncbi.nlm.nih.gov/24287342/	E. meningoseptica	Taiwan	2006 to 2010	NR	NR	Traumatic intracranial hemorrhage, post craniotomy, ventriculo-peritoneal shunt (VPS)	Hospital acquired	Post neurosurgical meningitis	NR	Resistant to cephalosporins	Directed: Vancomycin and ciprofloxacin	Vegetative state	27 February 2026
https://pmc.ncbi.nlm.nih.gov/articles/PMC3143104/	E. meningoseptica	Australia	2011	Male	41	Depressive illness, chronic uveitis	Community acquired	Bacterial endophthalmitis	NR	Susceptible to ciprofloxacin and rifampicin	Directed: Intra-vitreal ceftazidime and vancomycin administered after the vitreal tap, oral rifampicin and ciprofloxacin	Visual acuity improved	27 February 2026

## Sheet: CASE REPORTS - PAEDS
Link	Species	Country	Year	Gender	Age	Comorbidities	Community or hospital-acquired	Diagnosis	Co-infecting organisms	Resistance and susceptibility	Treatment (Empirical and directed regimen)	Outcome	accessed date
https://pubmed.ncbi.nlm.nih.gov/24055393/	E. meningoseptica	Taiwan	2013	Female	0.4 years	Congenital heart disease, down syndrome, congenital megacolon and malnutrition	Hospital acquired	Bacteremia	NR	NR	Vancomycin	Transferred to other hospital for correction of the megacolon	27 February 2026
https://pubmed.ncbi.nlm.nih.gov/35871887/	E. anophelis	Turkey	2022	Male	11 years	Congenital tracheomalacia, cerebral palsy and SARS-CoV-2 past infection	NR	Bacteremia	NR	Resistant to all beta-lactams (piperacillin, piperacillin-tazobactam, ceftazidime, cefepime, imipenem, meropenem), amikacin, gentamicin, co-trimetaxazole Susceptible to ciprofloxacin and levofloxacin	Colistin and ciprofloxacin	Death	27 February 2026
https://pmc.ncbi.nlm.nih.gov/articles/PMC8154971/	E. anophelis	India	2021	Male	7 months	NR	Community acquired	Bacteremia	NR	Susceptible to piperacillin–tazobactam Resistant to amikacin, cefotaxime, ceftazidime, cefoperazone-sulbactam, ciprofloxacin, imipenem and meropenem	Empirical: Meropenem and vancomycin Directed: Piperacillin-tazobactam and vancomycin	Recovered	27 February 2026
https://pubmed.ncbi.nlm.nih.gov/36299802/	E. meningoseptica	Oman	2022	Male	Newborn	Premature (36 weeks) and birth weight of 2.5kg	Hospital-acquired	Bacteremia	Klebsiella pneumonia	Susceptible to ciprofloxacin and minocycline	Empirically: Ampicillin and gentamicin Directed: Cefotaxime (for Klebsiella pneumoniae), ciprofloxacin and vancomycin	Recovered	27 February 2026
https://pmc.ncbi.nlm.nih.gov/articles/PMC3527794/	E. meningoseptica	India	2022	Male	11 days	Mechanical ventilation during birth	Hospital acquired	Bacteremia and likely meningitis	NR	Resistant to ampicillin, amoxyclav, aminoglycosides and carbapenems Susceptible to cotrimoxazole, ciprofloxacin, piperacillin–tazobactum, cefoperazone–sulbactum and vancomycin Variable susceptibilities seen for ceftriaxone and caftazidime	Directed: Piperacillin/Tazobactam and ciprofloxacin	Recovered	27 February 2026
https://pubmed.ncbi.nlm.nih.gov/30181936/	E. meningoseptica	India	2018	Male	16 years	Head injury from road traffic accident	Hospital acquired	Bacteremia and meningitis	Pseudomonas aeruginosa	Susceptible to ciprofloxacin, levofloxacin and trimethoprim-sulfamethoxazole	Directed: Ciprofloxacin	Recovered	27 February 2026
https://pmc.ncbi.nlm.nih.gov/articles/PMC4313635/	E. anophelis	Hong Kong	2015	Male	21 days	NR	NR	Bacteremia and meningitis	NR	Resistant to ampicillin, certazidime, imipenem, amikacin, gentamicin, kanamycin, streptomycin, tobramycin, tetracycline, chloramphenicol Susceptible to pipercillin, cefoperazone/sulbactam, ciprofloxacin, moxifloxacin, trimethoprim-sulfamethoxazole, rifampin	Ampicillin, cefotaxime, vancomycin, piperacillin and rifampin	Recovered	27 February 2026
https://pubmed.ncbi.nlm.nih.gov/36299802/	E. meningoseptica	Oman	2022	Female	Newborn	Premature twin (31 weeks) and birth weight of 1.5kg	Hospital-acquired	Bacteremia and meningitis	NR	Susceptible to levofloxacin and rifampicin	Empirical: Ampicillin and gentamicin Directed: Levofloxacin and rifampicin	Recovered	27 February 2026
https://pmc.ncbi.nlm.nih.gov/articles/PMC4313635/	E. anophelis	Hong Kong	2015	Female	Newborn	Premature with apnea at birth	NR	Bacteremia and meningitis	NR	Resistant to ampicillin, cefotaxime, certazidime, imipenem, amikacin, gentamicin, kanamycin, streptomycin, tobramycin, tetracycline, chloramphenicol Susceptible to pipercillin, cefoperazone/sulbactam, ciprofloxacin, moxifloxacin, trimethoprim-sulfamethoxazole, rifampin	Ampicillin, cefotaxime, vancomycin, piperacillin/tazobactam and rifampin	Recovered with respiratory distress and intraventricular hemorrhage	27 February 2026
https://pmc.ncbi.nlm.nih.gov/articles/PMC6487604/	E. meningoseptica	India	2019	Female	5 months	Transposition of great arteries, intact ventricular septum with regressed left ventricle	Hospital acquired	Bacteremia and pneumonia	Klebsiella pneumoniae	Resistant to most antibiotics (exact antibiotics not reported) including colistin	Ciprofloxacin and trimethoprim-sulfamethoxazole	Death	27 February 2026
https://pubmed.ncbi.nlm.nih.gov/30869495/	E. meningoseptica	Argentina	2019	Female	4 years	Biliary atresia, liver transplant at 11 months.	NR	Bullous pneumonia while on mechanical ventilation	NR	NR	Vancomycin, trimethoprim/sulfamethoxazole and ciprofloxacin	Recovered	27 February 2026
https://pmc-ncbi-nlm-nih-gov.libproxy1.nus.edu.sg/articles/PMC4868968/	E. anophelis	Hong Kong	2025	Female	1 month	Premature twin, respiratory distress syndrome, patent ductus arteriosus	Hospital acquired	Catheter related bacteremia	NR	Susceptible to ciprofloxacin, cefoperazone-sulbactam and vancomycin Resistant or intermediate-resistant to imipenem, amikacin, gentamicin and tobramycin	Vancomycin and cefoperazone-sulbactam	Death	27 February 2026
https://pubmed.ncbi.nlm.nih.gov/38930527/	E. anophelis	Greece	2024	Female	2.5 years	Acute lymphoblastic leukemia - central venous catheter Hickman type inserted to intensive chemotherapy	NR	Central line associated bloodstream infection	NR	Suspectible to piperacillin-tazobactam, amikacin, doxycycline, minocycline, tigecycline, ciprofloxacin, levofloxacin, trimethoprim-sulfamethoxazole and rifampicin	Empirical: Piperacillin-tazobactam. Directed: Piperacillin-tazobactam and amikacin	Recovered	27 February 2026
https://pubmed.ncbi.nlm.nih.gov/29506640/	E. meningoseptica	Iran	2018	Male	2 years	2 previous admissions for pericardial effusion due to lung lymphangioleiomyomatosis (LAM)	Hospital acquired	Complicated pericardial effusion	NR	Resistant to imipenem Susceptible to trimethoprim-sulfamethoxazole, ciprofloxacin, ceftazidime and vancomycin.	Directed: Vancomycin	Recovered	27 February 2026
https://pmc.ncbi.nlm.nih.gov/articles/PMC7915159/	E. meningoseptica	India	2021	Female	8 years	End stage kidney disease since 18 months old, under continuous ambulatory peritoneal dialysis for six years	NR	Continuous Ambulatory Peritoneal Dialysis (CAPD) peritonitis	NR	Susceptible to Cefoperazone-sulbactam and nalidixic acid	Cefoperazone-sulbactam	Recovered	27 February 2026
https://pubmed.ncbi.nlm.nih.gov/37260236/	E. meningoseptica	Colombia	2023	Female	1 month	Hydrocephalus secondary to myelomeningocele that required correction at birth with ventriculoperitoneal (VP) shunt system	Hospital acquired	Device-associated meningitis	NR	Resistant to beta-lactams, carbapenems, aminoglycosides, polymxins, vancomycin, minocycline and rifampicin Susceptible to piperacillin-tazobactam, with later emergent resistance, and only consistently susceptible to ciprofloxacin.	Directed: Ciprofloxacin	Recovered	27 February 2026
https://pmc.ncbi.nlm.nih.gov/articles/PMC7502914/	C. meningosepticum	Saudi Arabia	2020	Female	2 days	NR	Hospital acquired	Early meningitis and sepsis	NR	Susceptible to ciprofloxacin, levofloxacin Intermediate susceptibility to tigecycline Resistant to colistin, trimethoprim-sulfamethoxazole, third-generation cephalosporins and carbapenems	Empirical: Ampicillin and cefotaxime Directed: Ciprofloxacin, vancomycin and rifampicin	Recovered	27 February 2026
https://pubmed.ncbi.nlm.nih.gov/31758899/	E. meningoseptica	Turkey	2019	Female	Newborn	Premature triplet (27 weeks), extremely low birth weight of 1100g, severe hypotension, metabolic acidosis, thrombocytopenia, bilateral grade 3 intraventricular hemorrhage	Hospital acquired	Late-onset nosocomial neonatal sepsis	NR	Susceptible to ciprofloxacin and levofloxacin	Empirical: Vancomycin, meropenem and amikacin Directed: Ciprofloxacin	Recovered	27 February 2026
https://pubmed.ncbi.nlm.nih.gov/31758899/	E. meningoseptica	Turkey	2019	Male	Newborn	Premature twin (28 weeks), extremely low birth weight of 1180g, patent ductus arteriosus, intraventricular haemorrhage	Hospital acquired	Late-onset nosocomial neonatal sepsis	NR	NR	Empirical: Vancomycin and piperacillin-tazobactam	Recovered	27 February 2026
https://pubmed.ncbi.nlm.nih.gov/39944612/	E. meningoseptica	India	2025	NR	1 day	premature (28 weeks + 2 days), delivered via emergency lower segment caesarean section	Hospital acquired	Late-onset sepsis	Pan-drug resistant Acinetobacter baumannii	Resistant to piperacillin/tazobactam, trimethoprim-sulfamethoxazole Susceptible to vancomycin, levofloxacin, minocycline.	Directed: Vancomycin, levofloxacin and colistin	Recovered	27 February 2026
https://pubmed.ncbi.nlm.nih.gov/39944612/	E. meningoseptica	India	2025	NR	1 day	Premature (32 weeks + 1 day), low birth weight (1.42kg), respiratory distress syndrome, septic shock, delivered via emergency lower segment caesarean section	Hospital acquired	Late-onset sepsis	Candida krusei	Resistant to piperacillin/tazobactam, trimethoprim-sulfamethoxazole Susceptible to vancomycin, levofloxacin, minocycline.	Directed: Vancomycin and Amphotericin B (for Candida krusei)	Recovered	27 February 2026
https://pmc-ncbi-nlm-nih-gov.libproxy1.nus.edu.sg/articles/PMC4868968/	E. anophelis	Hong Kong	2025	Female	1 day	Apnea of premature	Hospital acquired	Meningitis	NR	Susceptible to ciprofloxacin, cefoperazone-sulbactam and vancomycin Resistant or intermediate-resistant to imipenem, amikacin, gentamicin and tobramycin	Vancomycin, piperacillin-tazobactam and rifampicin	Developed metabolic acidosis and intra-ventricular hemorrhage	27 February 2026
https://pubmed.ncbi.nlm.nih.gov/952554/	F. meningosepticum (type C)	Malaysia	1976	Male	1 day	NR	NR	Meningitis	NR	Susceptible to rifamycin, novobiocin Resistant to ampicillin, gentamicin, erythromycin, chloramphenicol, kanamycin, cephaloridine	Directed: Rifamycin	Recovered with hydrocephalus requiring shunt, no neurological deficts reported	27 February 2026
https://pubmed.ncbi.nlm.nih.gov/24678326/	E. meningoseptica	China	2014	Female	10 days	Low birthweight, premature	Hospital acquired	Meningitis	NR	Resistant to beta-lactam, extended spectrum cephalosporins, beta-lactam combinations, carbapenems, aztreonam, aminoglycosides, tetracyclines, and trimethoprim-sulfamethoxazole Susceptible to vancomycin	Cefotaxime and amikacin	Death	27 February 2026
https://pubmed.ncbi.nlm.nih.gov/2699316/	F. meningosepticum	India	1989	Male	11 days	Post-mature (15 days), delivered after prolonged second stage of labour requiring resuscitation	NR	Meningitis	NR	Resistant to ampicillin, carbenicillin, cephaloridine, colistin, kanamycin, polymyxin-B, streptomycin, sulphonamides and tetracycline Susceptible to chloramphenicol, co-trimoxazole and gentamicin.	Empirical: Ampicillin and gentamicin	Death	27 February 2026
https://pubmed.ncbi.nlm.nih.gov/39944612/	E. meningoseptica	India	2025	NR	11 days	premature (34 weeks + 2 days), low birth weight (1.86kg)	Hospital acquired	Meningitis	NR	Resistant to piperacillin/tazobactam, trimethoprim-sulfamethoxazole Susceptible to vancomycin, levofloxacin, minocycline.	Empirical: Piperacillin and amikacin Directed: Ciprofloxacin	Recovered	27 February 2026
https://pmc.ncbi.nlm.nih.gov/articles/PMC9977078/#sec2	E. meningoseptica	Pakistan	2023	Male	11 days	Premature twin (35 weeks), low birth weight of 2100g	Hospital acquired	Meningitis	NR	Susceptible to tigecycline, azithromycin, vancomycin, ciprofloxacin and levofloxacin	Empirical: Cefotaxime and Amikacin Directed: Vancomycin and ciprofloxacin	Recovered	27 February 2026
https://pmc.ncbi.nlm.nih.gov/articles/PMC8154339/	E. meningoseptica	India	2021	Male	13 days	Seizures and respiratory difficulties since birth	Hospital acquired	Meningitis	NR	Resistant to all beta-lactams, ampicillin-sulbactam, aminoglycosides, carbapenems, quinolones, chloramphenicol, tetracycline, and rifampicin (Kirby-Bauer disc diffusion method) Susceptible to piperacillin-tazobactam, co-trimoxazole, vancomycin, and linezolid (Kirby-Bauer disc diffusion method) Resistant to piperacillin/tazobactam and co-trimoxazole (VITEK 2 AST) Susceptible to minocycline and van…	Empirical: Piperacillin-tazobactam, cefotaxime and amikacin Directed: Piperacillin-tazobactam, vancomycin and ciprofloxacin	Recovered	27 February 2026
https://pubmed.ncbi.nlm.nih.gov/24678326/	E. meningoseptica	China	2014	Female	16 days	Low birthweight, premature	Hospital acquired	Meningitis	NR	Resistant to beta-lactam, extended spectrum cephalosporins, beta-lactam combinations, carbapenems, aztreonam, aminoglycosides, tetracyclines, and trimethoprim-sulfamethoxazole Susceptible to vancomycin	Cefotaxime and amikacin	Death	27 February 2026
https://pubmed.ncbi.nlm.nih.gov/708021/	F. meningosepticum	USA	1978	Male	16 days	NR	NR	Meningitis	NR	Resistant to ampicillin, cephalothin, gentamicinm kanamycin and tobramycib. Susceptible to clindaymycin, erythromycin (became resistant after usage), trimethoprim/sulfamethoxazole and vancomycin	Empirical: Ampicillin, gentamicin and chloramphenicol. Directed: Erythromycin and rifamycin	Recovered with hydrocephalus and multifocal tonic-clonic seizures	27 February 2026
https://pubmed.ncbi.nlm.nih.gov/24678326/	E. meningoseptica	China	2014	Female	17 days	Premature	Hospital acquired	Meningitis	NR	Resistant to beta-lactam, extended spectrum cephalosporins, beta-lactam combinations, carbapenems, aztreonam, aminoglycosides, tetracyclines, and trimethoprim-sulfamethoxazole Susceptible to vancomycin	Cefotaxime and amikacin	Recovered	27 February 2026
https://pubmed.ncbi.nlm.nih.gov/24678326/	E. meningoseptica	China	2014	Female	2 days	Premature	Hospital acquired	Meningitis	NR	Resistant to beta-lactam, extended spectrum cephalosporins, beta-lactam combinations, carbapenems, aztreonam, aminoglycosides, tetracyclines, and trimethoprim-sulfamethoxazole Susceptible to vancomycin	Cefotaxime and amikacin	Recovered	27 February 2026
https://pubmed.ncbi.nlm.nih.gov/952554/	F. meningosepticum (type C)	Malaysia	1976	Female	21 days	NR	NR	Meningitis	NR	Susceptible to rifamycin, erythromycin Resistant to ampicillin, gentamicin, chloramphenicol, kanamycin, cephaloridine	Directed: Rifamycin and erythromycin	Recovered with hydrocephalus requiring shunt, significant neurological defect post infection	27 February 2026
https://pmc-ncbi-nlm-nih-gov.libproxy1.nus.edu.sg/articles/PMC4868968/	E. anophelis	Hong Kong	2025	Male	21 days	NR	Hospital acquired	Meningitis	NR	Susceptible to ciprofloxacin, cefoperazone-sulbactam and vancomycin Resistant or intermediate-resistant to imipenem, amikacin, gentamicin and tobramycin	Vancomycin, piperacillin and rifampicin	Recovered	27 February 2026
https://pubmed.ncbi.nlm.nih.gov/24678326/	E. meningoseptica	China	2014	Male	22 days	Premature	Hospital acquired	Meningitis	NR	Resistant to beta-lactam, extended spectrum cephalosporins, beta-lactam combinations, carbapenems, aztreonam, aminoglycosides, tetracyclines, and trimethoprim-sulfamethoxazole Susceptible to vancomycin	Cefotaxime and amikacin	Death	27 February 2026
https://pubmed.ncbi.nlm.nih.gov/40944517/	E. anophelis	USA	2025	Female	24 days	NR	Hospital acquired	Meningitis	NR	Susceptible to ciprofloxacin and sulfamethoxazole-trimethoprim	Empirical: Ceftriaxone and piperacillin-tazobactam Directed: Vancomycin, ciprofloxacin and trimethoprim-sulfamethoxazole	Recovered	27 February 2026
https://pubmed.ncbi.nlm.nih.gov/3063849/	F. meningosepticum	Japan	1988	Male	3 days	NR	NR	Meningitis	NR	NR	Cefmetazole and cefotaxime	Recovered	27 February 2026
https://pubmed.ncbi.nlm.nih.gov/24678326/	E. meningoseptica	China	2014	Male	30 days	Low birthweight, premature	Hospital acquired	Meningitis	NR	Resistant to beta-lactam, extended spectrum cephalosporins, beta-lactam combinations, carbapenems, aztreonam, aminoglycosides, tetracyclines, and trimethoprim-sulfamethoxazole Susceptible to vancomycin	Cefotaxime and amikacin	Death	27 February 2026
https://pubmed.ncbi.nlm.nih.gov/7420510/	F. meningosepticum (type A)	Brazil	1980	Female	4 days	NR	Community acquired	Meningitis	Citrobacter	Susceptible to Erythromycin & chloramphenicol Resistant to all other anti-microbials	Many different antibiotics (exact ones not reported) and Polymyxin B	NR	27 February 2026
https://pubmed.ncbi.nlm.nih.gov/451641/	F. meningosepticum	Singapore	1979	NR	4 days	NR	NR	Meningitis	NR	Resistant to Ampicillin, Streptomycin, Kanamycin, Polymyxin, Cepholoridine and Carbenicillin	NR	Death	27 February 2026
https://pubmed.ncbi.nlm.nih.gov/451641/	F. meningosepticum	Singapore	1979	NR	5 days	NR	NR	Meningitis	NR	Resistant to Ampicillin, Streptomycin, Kanamycin, Polymyxin, Cepholoridine and Carbenicillin	NR	Death	27 February 2026
https://pubmed.ncbi.nlm.nih.gov/30790188/	E. meningoseptica	India	2019	Male	6 days	NR	Hospital acquired	Meningitis	NR	Susceptible to ciprofloxacin, tigecycline and rifampicin Resistant to vancomycin	Empirical: Cefotaxime, amikacin and meropenem Directed: Ciprofloxacin, tigecycline, vancomycin and rifampin	Recovered with ventriculo-peritoneal shunt inserted due to hydrocephalus, no neurological deficients reported	27 February 2026
https://pmc.ncbi.nlm.nih.gov/articles/PMC477875/?page=2	F. meningosepticum	UK	1973	Male	6 weeks	NR	NR	Meningitis	NR	Resistant to ampicillin, nitrofurantoin, penicillin G, polymyxin B, streptomyxin and sulphafurazole. Susceptible to chloramphenicol, erythromycin, nalidixic acid, novobiocin, tetracycline, sulfamethoxazole and carbenicillin.	Empirical: Penicillin, cloxacillin, gentamycin and cephaloridine Directed: Sulfamethoxazole	Recovered	27 February 2026
https://pubmed.ncbi.nlm.nih.gov/952554/	F. meningosepticum (type F)	Malaysia	1976	Male	7 days	NR	NR	Meningitis	NR	Susceptible to rifamycin, chloramphenicol, novobiocin Resistant to ampicillin, gentamicin, kanamycin, cephaloridine, erythromycin	Directed: Rifamycin	Recovered with hydrocephalus requiring shunt, no neurological deficts reported	27 February 2026
https://pubmed.ncbi.nlm.nih.gov/451641/	F. meningosepticum	Singapore	1979	NR	7 days	Fair with chest retraction at birth	NR	Meningitis	NR	Resistant to Ampicillin, Streptomycin, Kanamycin, Polymyxin, Cepholoridine and Carbenicillin	NR	Developed hydrocephalus	27 February 2026
https://pubmed.ncbi.nlm.nih.gov/23706804/	E. anophelis	Central African Republic	2013	Female	8 days	Asphyxia at birth	Hospital acquired	Meningitis	NR	Resistant to amoxicillin, cefotaxime, ceftazidime, cefepime, imipenem, aminoglycosides (amikacin, tobramycin, and gentamicin), chloramphenicol, co-trimoxazole, ciprofloxacin, fosfomycin, rifampicin, and linezolid Susceptible to piperacillin and moxifloxacin	Empirical: Ceftriaxone and gentamicin Directed: Ampicillin and gentamicin	Discharged against medical advice	27 February 2026
https://pubmed.ncbi.nlm.nih.gov/451641/	F. meningosepticum	Singapore	1979	NR	8 days	Fair at birth	NR	Meningitis	NR	Resistant to Ampicillin, Streptomycin, Kanamycin, Polymyxin, Cepholoridine and Carbenicillin	NR	Death	27 February 2026
https://pmc-ncbi-nlm-nih-gov.libproxy1.nus.edu.sg/articles/PMC4868968/	E. anophelis	Hong Kong	2025	Female	8 days	Imperforate anus, rectovaginal fistula	Hospital acquired	Meningitis	NR	Susceptible to ciprofloxacin, cefoperazone-sulbactam and vancomycin Resistant or intermediate-resistant to imipenem, amikacin, gentamicin and tobramycin	Vancomycin and rifampicin	Recovered	27 February 2026
https://pubmed.ncbi.nlm.nih.gov/21997946/	E. meningoseptica	Saudi Arabia	2011	Male	Newborn	Premature (27 weeks), extremely low birth weight of 840g and mum had premature rupture of the membrane for 36h	Hospital acquired	Meningitis	NR	Resistant to all beta-lactam antibiotics - imipenem, meropenem, aztreonam, cefepime, ceftriaxone, cefotaxime, cefoxitin, cefuroxime and cephalothin, amoxicillin-clavulanic acid, aminoglycosides, doxycycline and trimethoprim-sulfamethoxazole Intermediate susceptibility to vancomycin Susceptible to piperacillin-tazobactam and ciprofloxacin	Directed: Ciprofloxacin and piperacillin-tazobactam	Recovered	27 February 2026
https://pubmed.ncbi.nlm.nih.gov/10976835/	F. meningosepticum	Sokoto	2000	NR	NR	NR	Community acquired	Meningitis	NR	Susceptible to ciprofloxacin, resistant to ampicillin, penicillin, chloramphenicol	NR	NR	27 February 2026
https://pubmed.ncbi.nlm.nih.gov/30582002/	E. meningoseptica	Romania	2018	Female	2 weeks	Premature (33 weeks)	NR	Meningitis	NR	Susceptible to vancomycin, rifampicin and clarithromycin	Empirical: Vancomycin and Meropenem Directed: Piperacillin-tazobactam and Rifampicin	Recovered but developed periventriculitis and tetraventricular hydrocephalus	27 February 2026
https://pubmed.ncbi.nlm.nih.gov/5904987/	F. meningosepticum (type F)	South Africa	1966	Female	7 days	Convulsions	NR	Meningitis	NR	Susceptible to chloarmphenicol, neomycin, triacetyloleandomycin and gentamicin sulphate Resistant to benzylpenicillin, methicillin, oxacillin, cloxacillin, ampicillin, streptomycin, tetracycline, colistin and polymyxin	NR	Death	27 February 2026
https://pubmed.ncbi.nlm.nih.gov/33888964/	E. anophelis	India	2020	Male	11 days	NR	Community acquired	Meningitis & septicemia	NR	Susceptible to ciprofloxacin, levofloxacin and co-trimoxazole. Resistant to piperacillin-tazobactam	Piperacillin/tazobactam, vancomycin and ciprofloxacin	Recovered	27 February 2026
https://pubmed.ncbi.nlm.nih.gov/37851968/	E. anophelis	South Carolina	2023	Male	11 days	Premature (29 weeks)	Hospital acquired	Meningitis and bacteremia	NR	Resistant to Amikacin, cefepime, ceftriaxone, gentamicin, meropenem and tobramycin Intermediate susceptible to ciprofloxacin and piperacillin/tazobactam Susceptible to only trimethoprim-sulfamethoxazole	Empirical: Nafcillin and gentamicin Directed: Ciprofloxacin, rifampin, vancomycin and trimethoprim-sulfamethoxazole	Recovered with bilateral hearing loss and neurodevelopmental delay with a ventriculoperitoneal shunt inserted due to hydrocephalus	27 February 2026
https://pubmed.ncbi.nlm.nih.gov/40944517/	E. anophelis	USA	2025	Male	29 days	NR	Hospital acquired	Meningitis and bacteremia	NR	Susceptible to ciprofloxacin, levofloxacin, norfloxacin and sulfamethoxazole-trimethoprim	Empirical: Ciprofloxacin and piperacillin-tazobactam Directed: Sulfamethoxazole-trimethoprim and ciprofloxacin	Recovered	27 February 2026
https://pubmed.ncbi.nlm.nih.gov/9597247/	F. meningosepticum	Texas	NR	Male	1 day	Prior respiratory symptoms	Community acquired	Meningitis and sepsis	Staphylococcus aureus	Susceptible to ciprofloxacin and rifampin	Vancomycin and ceftazidime	Death	27 February 2026
https://pmc.ncbi.nlm.nih.gov/articles/PMC8276963/	E. anophelis	India	2021	Male	12 days	Premature (36 weeks)	Hospital acquired	Meningitis and sepsis	NR	Resistant to ceftazidime, cefepime, aztreonam, meropenem, imipenem, amikacin, tobramycin, and netilmicin Susceptible to levofloxacin, trimethoprim-sulfamethoxazole, and tetracycline and had intermediate susceptibility to cefoperazone-sulbactam	Directed: Cefoperazone-sulbactam, vancomycin, co-trimoxazole, rifampicin and ciprofloxacin	Ventriculoperitoneal shunt for hydrocephalus was inserted and global developmental delay at 6 months old	27 February 2026
https://pubmed.ncbi.nlm.nih.gov/16891537/	C. meningosepticum	Turkey	2006	Male	17 years	Beta-thalassemia major, on regular blood transfusions at 3 to 4 weekly intervals and desferrioxamine treatment started at 3 years of age. Splenectomy at 11 years of age. Oral chelation therapy was added onto desferrioxamine treatment	Community acquired	Meningitis and sepsis	NR	Resistant to ceftazidime, ceftriazone, aztreonam, cefepime, amikacin, gentamicin, imipenem and meropenem. Intermediate susceptibility to piperacillin-tazobactam Susceptible to ciprofloxacin, levofloxacin, trimethoprim-sulfamethoxazole and vancomycin.	Vancomycin	Recovered	27 February 2026
https://pubmed.ncbi.nlm.nih.gov/9597247/	F. meningosepticum	Texas	NR	Male	23 days	Prior respiratory symptoms	Community acquired	Meningitis and sepsis	NR	Susceptible to ciprofloxacin and rifampin	Empirical: Ampicillin, gentamicin, cefotaxime Directed: Vancomycin, rifampin	Recovered	27 February 2026
https://pubmed.ncbi.nlm.nih.gov/9597247/	F. meningosepticum	Texas	NR	Male	26 days	Prior respiratory symptoms	Community acquired	Meningitis and sepsis	NR	Susceptible to ciprofloxacin and rifampin	Empirical: Ampicillin, gentamicin Directed: Piperacillin, trimethoprim-sulfamethoxazole, vancomycin and rifampin	Mild hearing loss in right ear	27 February 2026
https://pubmed.ncbi.nlm.nih.gov/9597247/	F. meningosepticum	Texas	NR	Female	59 days	Prior respiratory symptoms	Community acquired	Meningitis and sepsis	NR	Susceptible to ciprofloxacin and rifampin	Empirical: Ampicillin, chloramphenicol Directed: Rifampin, trimethoprim-sulfamethoxazole	Mild hearing loss in left ear	27 February 2026
https://pubmed.ncbi.nlm.nih.gov/6628455/	F. meningosepticum	Israel	1983	Male	8 days	Premature (35 weeks)	Hospital acquired	Meningitis and sepsis	NR	Resistant to penicillin, ampicillin, kanamycin, gentamicin, tobramycin and amikacin Susceptible to azlocillin and mezlocillin Intermediate susceptibility to chloramphenicol and carbenicilin.	Empirical: Ampicillin and gentamicin. Directed: Azlocillin and chloramphenicol.	Recovered	27 February 2026
https://pubmed.ncbi.nlm.nih.gov/38577802/	E. anophelis	Netherlands	2024	Female	8 days	NR	Community acquired - automated infant milk dispenser	Meningitis and sepsis	NR	Susceptible to trimethoprim-sulfamethoxazole (became resistant after use), minocycline, moxifloxacin, levofloxacin and rifampicin	Empirical: Amoxicillin and cefotaxime Directed: Trimethoprim-sulfametrole, ciprofloxacin, moxifloxacin, rifampicin and vancomycin	Recovered with hydrocephalus	27 February 2026
https://pubmed.ncbi.nlm.nih.gov/33888964/	E. meningoseptica	India	2020	Male	11 days	Premature	Community acquired	Meningitis and septicemia	NR	Susceptible to ciprofloxacin, levofloxacin and co-trimoxazole Resistant to piperacillin-tazobactam	Empirical: Gentamicin and ampicillin Directed: Vancomycin, piperacillin- tazobactam and ciprofloxacin	Recovered	27 February 2026
https://pubmed.ncbi.nlm.nih.gov/4479533/	F. meningosepticum	USA	1974	Male	Newborn	Premature, meconium aspiration syndrome, aspiration pneumonia was on assisted ventilation	Hospital acquired - a water pipe almost directly over the patient's bassinet ruptured, resulting in flooding of the nursery	Meningitis with hydrocephalus	NR	Susceptible to gentamicin (initially susceptible then resistant after usage) and erythromycin Resistant to kanamycin	Empirical: Ampicillin, oxacillin and kanamycin Directed: Gentamicin and erythromycin	Recovered	27 February 2026
https://pmc.ncbi.nlm.nih.gov/articles/PMC9473925/	E. meningoseptica	India	2022	Male	1 day	Birth asphyxia, convulsions, mild hypoxic ischemic encephalopathy	Hospital acquired	Neonatal meningitis and septicemia	NR	Resistant to B-lactams, carbapenems and aminoglycosides	Directed: Ciprofloxacin	Recovered	27 February 2026
https://pubmed.ncbi.nlm.nih.gov/38143517/	E. meningoseptica	Malaysia	2023	Female	2.5 years	Severely malnourished with both height & weight for age below 3rd centile	Likely hospital acquired	Non liquefied liver abscess with bacteremia	NR	Susceptible to vancomycin, trimethoprim-sulfamethoxazole, rifampicin, ciprofloxacin and erythromycin	Empirical: Ampicillin and metronidazole Directed: Imipenem, cilastatin and trimethoprim-sulfamethoxazole	Recovered	27 February 2026
https://pubmed.ncbi.nlm.nih.gov/38143517/	E. anophelis	Malaysia	2023	Female	4 days	Premature (27 weeks), extremely low body weight of 870g, apneic and bradycardiac at birth - intubated at 5 minutes of life, severe respiratory distress syndrome requiring ventilation with high-frequency oscillatory ventilation	Likely hospital acquired	Nosocomial pneumonia & intraventicular hemorrhage (grade 1)	NR	Susceptible to vancomycin, trimethoprim-sulfamethoxazole, rifampicin, and ciprofloxacin	Empirical: Benzylpenicillin and gentamicin Directed: Vancomycin, ciprofloxacin and rifampicin	Recovered with moderate bronchopulmonary dysplasia	27 February 2026
https://pubmed.ncbi.nlm.nih.gov/5904987/	F. meningosepticum (type F)	South Africa	1966	Female	8 days	NR	NR	NR	NR	Susceptible to chloarmphenicol, neomycin, triacetyloleandomycin and gentamicin sulphate Resistant to benzylpenicillin, methicillin, oxacillin, cloxacillin, ampicillin, streptomycin, tetracycline, colistin and polymyxin	Empirical: Pencilin and sulphonamide	Death	27 February 2026
https://pubmed.ncbi.nlm.nih.gov/26288498/	E. meningoseptica	India	2014	Male	8 years	Chronic kidney disease on continuous ambulatory peritoneal dialysis	Hospital-acquired	Peritonitis	NR	Susceptible to cefoperazone-sulbactam and nalidixic acid	Directed: Cefoperazone-sulbactam	Recovered	27 February 2026
https://pubmed.ncbi.nlm.nih.gov/4406261/	F. meningosepticum	Boston	1974	Female	14 years	Fell from horse, became comatose, treated with ampicillin therapy for 7 days due to Hemophilus influenza and pneumococci organisms detected in sputum	Hospital acquired	Pneumonia	Staphylococcus aureus	Resistant to ampicillin, cephalothin, colistin, gentamicin and tetracycline Susceptible to chloramphenicol, erythromycin, novobiocin and vancomycin	Chloramphenicol	Recovered but have to walk with use of parallel bars	27 February 2026
https://pubmed.ncbi.nlm.nih.gov/2496073/	F. meningosepticum	United Kingdom	1989	Female	32 days	8 days old went for cardiac surgery to correct an interrupted aortic arch. 24h after surgery became anuric, serum creatinine rose to 207umol/L (normal: 35-70umol/L) & was started on peritoneal dialysis. For 12 days, needed full ventilation, hemodynamic support & continuing dialysis	NR	Pneumonia	NR	Resistant to ampicillin, trimethoprim, erythromycin, gentamicin, tobramycin, amikacin, cefuroxime, ceftazidime, azlocillin, aztreonam, imipenem. Moderately susceptible to rifampicin, vancomycin, ciprofloxacin, clindamycin Synergy studies suggested best bactericidal activity with a combination of ciprofloxacin and clindamycin or rifampicin	Directed: Clindamycin and ciprofloxacin	Recovered from infection but eventual death due to cardiac and kidney failure	27 February 2026
https://pubmed.ncbi.nlm.nih.gov/24055393/	E. meningoseptica	Taiwan	2013	Female	3 years	Liver failure	Hospital acquired	Pneumonia related to mechanical ventilation		NR	NR	Death	27 February 2026
https://pubmed.ncbi.nlm.nih.gov/23679162/	E. meningoseptica	Brazil	2013	Female	3 years	Subacute hepatitis and hepatic failure associated with hepatic encephalopathy (grade 1). Underwent split liver transplantation, with rejection occurring in 2nd week after transplantation.	Hospital acquired	Pneumonia with minimal right-sided effusion	Bloodstream infection-associated septic shock caused by multi-drug resistant Escherichia coli	Susceptible to ciprofloxacin, levofloxacin, trimethoprim-sulfamethoxazole, rifampin, and vancomycin	Empirical: Vancomycin and meropenem	Death	27 February 2026
https://pubmed.ncbi.nlm.nih.gov/9892546/	C. meningosepticum	Brazil	1998	Male	20 months	Acute otitis media treated with amoxicillin for 7 days 2 weeks prior to admission	Community acquired	Pneumonia with pleural effusion and sepsis	NR	Susceptible to amikacin, ceftriaxone, colistin, imipenem and ciprofloxacin	NR	Death	27 February 2026
https://pubmed.ncbi.nlm.nih.gov/22223162/	C. meningosepticum	Singapore	2013	Female	14 years	NR	Community acquired	Polymicrobial keratitis	Delftia acidovorans	Resistant to ceftazidime, gentamicin, ceftriaxone, and ampicillin Susceptible to ciprofloxacin and piperacillin	Empirical: Cefazolin, gentamicin and atropine Directed: Ciprofloxacin and gentamicin	Recovered with corneal scar	27 February 2026
https://pubmed.ncbi.nlm.nih.gov/35067644/	E. anophelis	Nanjing	2022	Female	18 days	NR	Community acquired	Purulent meningitis and sepsis	NR	Susceptible to Piperacillin-Tazobactam and Piperacillin	Empirical: Meropenem and vancomycin Directed: Vancomycin and piperacillin-tazobactam	Ventriculoperitoneal shunt for communicating hydrocephalus was inserted and normal development at 14 months	27 February 2026
https://pubmed.ncbi.nlm.nih.gov/35067644/	E. anophelis	Nanjing	2022	Male	22 days	Premature	Community acquired	Purulent meningitis and sepsis	NR	Susceptible to Piperacillin-Tazobactam and Piperacillin	Empirical: Meropenem and vancomycin Directed: Vancomycin and piperacillin-tazobactam	Ventriculoperitoneal shunt for hydrocephalus was inserted and normal development at 1 year old	27 February 2026
https://pubmed.ncbi.nlm.nih.gov/8645856/	F. meningosepticum	USA	1995	Male	6 years	Non Hodgkin lymphoma on chemotherapy	NR	Recurrent episodes of catheter related bacteremia	Staphylococcus epidermis	Susceptible to ofloxacin, clinafloxacin, minocycline and rifampin	Empirical: Piperacillin, gentamicin and vancomycin Directed: Vancomycin Removal of catheter	Recovered	27 February 2026
https://pubmed.ncbi.nlm.nih.gov/24678326/	E. meningoseptica	China	2014	Female	15 days	Premature	Hospital acquired	Sepsis and meningitis	NR	Resistant to beta-lactam, extended spectrum cephalosporins, beta-lactam combinations, carbapenems, aztreonam, aminoglycosides, tetracyclines, and trimethoprim-sulfamethoxazole Susceptible to vancomycin	Cefotaxime and amikacin	Discharged against medical advice	27 February 2026
https://pubmed.ncbi.nlm.nih.gov/10998378/	C. meningosepticum	Taiwan	2000	NR	2 days	NR	Hospital acquired	Sepsis and meningitis	NR	Resistant to beta-lactam antibiotics and aminoglycosides	NR	Recovered with severe neurologic sequelae	27 February 2026
https://pubmed.ncbi.nlm.nih.gov/24678326/	E. meningoseptica	China	2014	Male	21 days	Low birth weight, premature	Hospital acquired	Sepsis and meningitis	NR	Resistant to beta-lactam, extended spectrum cephalosporins, beta-lactam combinations, carbapenems, aztreonam, aminoglycosides, tetracyclines, and trimethoprim-sulfamethoxazole Susceptible to vancomycin	Cefotaxime and amikacin	Death	27 February 2026
https://pubmed.ncbi.nlm.nih.gov/10998378/	C. meningosepticum	Taiwan	2000	NR	3 days	NR	Hospital acquired	Sepsis and meningitis	NR	Resistant to beta-lactam antibiotics and aminoglycosides	Ciprofloxacin	Recovered with severe neurologic sequelae	27 February 2026
https://pubmed.ncbi.nlm.nih.gov/10998378/	C. meningosepticum	Taiwan	2000	NR	7 years	IgA nephropathy	Community acquired	Sepsis and meningitis	NR	Resistant to beta-lactam antibiotics and aminoglycosides	NR	NR	27 February 2026
https://scholar.google.com/scholar_lookup?title=Clinical+and+genomic+features+of+the+first+cases+of+Elizabethkingia+anophelis+infection+in+New+York,+including+the+first+case+in+a+healthy+infant+without+previous+nosocomial+exposure&author=Snesrud,+E.&author=McGann,+P.&author=Walsh,+E.&author=Ong,+A.&author=Maybank,+R.&author=Kwak,+Y.&author=Campbell,+J.&author=Jones,+A.&author=Vore,+K.&author=Hink…	E. anophelis	USA	2015	Female	17 months	NR	Community acquired	Sepsis and pneumonia	NR	Resistant to amoxicillin, ampicillin, aztreonam, all aminoglycosides, the beta-lactamase inhibitors clavulanate and tazobactam, all carbapenems, and colistin	Ampicillin, ceftriaxone and amoxicilin-clavulanate	Recovered	27 February 2026
https://pubmed.ncbi.nlm.nih.gov/12064694/	C. meningosepticum	Iceland	2002	Male	17 years	NR	Community acquired	Septic arthritis	NR	Susceptible to trimethoprim-sulfamethoxazole, piperacillin, amoxicillin/clavulanic acid and ciprofloxacin	Empirical: Penicillin and amoxicillin-clavulanic acid Directed: Ciprofloxacin and vancomycin	Recovered	27 February 2026
https://pubmed.ncbi.nlm.nih.gov/26022592/	C. meningosepticum	Turkey	2014	Male	Newborn	Premature (27 weeks), intrauterine growth restriction, HELLP syndrome of mother	Likely hospital acquired	Septic shock with intractable metabolic acidosis	NR	Resistant to aztreonam, ceftazidime, ciprofloxacin, imipenem/meropenem, piperacillin/tazobactam, cefepime and cefoperazone/sulbactam Susceptible to sulfamethoxazole/trimethoprim and gentamicin	Empirical: Ampicillin and gentamicin Directed: Vancomycin, ceftazidime, amikacin, fluconazole, ornidazole and meropenem	Death	27 February 2026
https://pubmed.ncbi.nlm.nih.gov/6197021/	F. meningosepticum	Kuwait	1982	Male	6 months	NR	Hospital acquired	Septicaemia and meningitis	NR	Resistant to ampicillin, cephaloridine, cefuroxime, gentamicin and tetracycline. Susceptible to amikacin, rifampicin, chloramphenicol, sulfonamide and trimethoprim	Empirical: Amikacin Directed: Chloramphenicol, sulfadiazine and cotrimoxazole	Recovered	27 February 2026
https://pubmed.ncbi.nlm.nih.gov/24678326/	E. meningoseptica	China	2014	Female	7 days	Low birth weight	Hospital acquired	Septicemia	NR	Resistant to beta-lactam, extended spectrum cephalosporins, beta-lactam combinations, carbapenems, aztreonam, aminoglycosides, tetracyclines, and trimethoprim-sulfamethoxazole Susceptible to vancomycin	Cefotaxime and amikacin	Death	27 February 2026
https://www.sciencedirect.com/science/article/abs/pii/S0732889315004150?via%3Dihub	E. miricola	Switzerland	2012	Male	2 years	Spina bifida, bladder exstrophy, atelectasis, tracheostomy, chronic kidney insufficiency, and Mitrofanoff stoma fistula	NR	Urinary tract infection	Klebsiella pneumoniae, Pseudomonas aeruginosa, Candida, viridans streptococci	Resistant to cephalosporins, aztreonam, carbapenems, aminoglycosides, fluoroquinolones and polymyxins.	NR	NR	27 February 2026
https://pubmed.ncbi.nlm.nih.gov/24055393/	E. meningoseptica	Taiwan	2013	Male	1.4 years	Congenital heart disease, pulmonary hypertension and malnutrition	Hospital acquired	Ventilator-associated pneumonia	NR	NR	Teicoplanin and trimethoprim/sulfamethoxazole	Death	27 February 2026
https://pubmed.ncbi.nlm.nih.gov/31758899/	E. meningoseptica	Turkey	2019	Male	26 days	Premature (26 weeks), extremely low birth weight of 1000g, persistent patent ductus arteriosus (PAD) despite medical treatment	Hospital acquired	Ventilator-associated pneumonia	NR	Susceptible to ciprofloxacin and cefoperazone-sulbactam	Directed: Cefoperazone-sulbactam	Recovered	27 February 2026
https://pubmed.ncbi.nlm.nih.gov/6217065/	F. meningosepticum (type IIb)	United Kingdom	1980	Female	8 weeks	Pyrexia (treated with gentamicin, ampicillin and cloxacillin) and Enterobacter hafnia ventriculitis (treated with parenteral and intraventricular gentamicin) at 4 days old	NR	Ventriculitis	NR	Resistant to ampicillin, sulphonamide, trimethoprim, mecillinam, chloramphenicol, gentamicin, amikacin and colomycin. Moderately susceptible to rifampicin, erythromycin and vancomycin.	Empirical: Rifampicin and erythromycin Directed: Mezlocillin and cefoxitin	Recovered but unsure if developed any neurological deficits	27 February 2026
https://pubmed.ncbi.nlm.nih.gov/1895501/	F. meningosepticum	Karachi	1991	Male	4 days	Small for gestational age, post natal sepsis - was given cefotaxime and amikacin, patent ductus arteriosus, left side seizures at 4 day old, left subependymal hemorrhage	NR	Ventriculitis and meningitis	NR	Susceptible to ceftizoxime and ofloxacin Resistant to carbenicillin, gentamicin, tobramycin, amikacin, ceftriaxone, cefotaxime, polymyxin B and rifampicin	Directed: Rifampicin, ceftazidime and ceftizoxime	Developed obstructive hydrocephalus and neurological sequelae	27 February 2026

## Sheet: CASE SERIES - ADULTS
Link	Species	Country	Year	Sex (M/F)	Age (years)	Comorbidities	Community or hospital-acquired	Diagnosis	Co-infecting organisms	Detection Method	Directed and Empirical Treatment	Resistance pattern	Outcome	accessed date
https://cmj.sljol.info/articles/3263/files/submission/proof/3263-1-11501-1-10-20110815.pdf	C. meningosepticum	Sri Lanka	2 years	NR	NR	Long-term dialysis 100%	Hospital-acquired (dialysis unit) 100%	Peritonitis 85.7%; bacteraemia 11.4%; PD catheter colonisation 2.9%	NR	Standard microbial identification and API 20E	Ciprofloxacin and vancomycin effective empirically	Resistant to aminoglycosides, cephalosporins, aztreonam Sensitive to cotrimoxazole, vancomycin, rifampicin Variable to ciprofloxacin, imipenem	1/33 (2.9%) deaths	27 February 2026
https://pubmed.ncbi.nlm.nih.gov/15243115/	C. meningosepticum	Taiwan	2001–2002	Adults: 7/2 (77.8/22.2) Paeds: 1/1 (50/50)	Adult Range 40–82 Paeds Range 0.5-1.5 years	Liver cirrhosis 2/9 (22.2%), stroke 2/9 (22.2%), valvular heart disease 1/9 (11.1%), lung cancer 1/9 (11.1%), lymphoma 1/9 (11.1%), diabetes mellitus 1/9 (11.1%), common bile duct stone 1/9 (11.1%), nasopharyngeal cancer 1/9 (11.1%), acute pancreatitis 1/9 (11.1%)	Hospital 5; Community 6	Sepsis, bacteraemia	NR	ID 32 GN automatic identification system (bioMerieux Vitek, Hazelwood, Mo.)	Treatment regimens listed: none (1) Imipenem+amikacin (1) Ciprofloxacin (5) Vancomycin (1) Piperacillin and gentamicin (1)	Susceptible to minocycline, ciprofloxacin, Trimethoprim/Sulfamethoxazole, rifampin; note high vancomycin MICs (≥16)	2/10 (20%) deaths	27 February 2026
https://pubmed.ncbi.nlm.nih.gov/9064486/	C. meningosepticum	NR	1997 (10y period NR)	NR	Mean 58.7	Hospital acquired 100%; prior antibiotic therapy 100% (mean 5 antibiotics); immunocompromised 100%	Hospital acquired 6	Pneumonia 3; sepsis 2; cholangitis+secondary sepsis 1	None	NR	NR	Resistant to aminoglycosides 100%, ticarcillin 100%, erythromycin 93%, timentin 87%, piperacillin 75%, vancomycin 60% Sensitive to minocycline 100%, doxycycline 80%, rifampin 93%; Sensitive/Intermediate to rimethoprim/Sulfamethoxazole 100%, ciprofloxacin 73%, ceftizoxime 73%, clindamycin 67%	0 deaths	27 February 2026
https://pubmed.ncbi.nlm.nih.gov/33551643/	E. anophelis	China	Jan 2015-Dec 2019	21/18 (53.8/46.2)	Median 61	Hospital acquired; CAD/COPD; surgery ≤6mo; anaemia; systemic steroid use	Hospital acquired	Specimens: respiratory 46.2%, urinary 20.5%, blood 15.4%, CSF 7.7%, others	NR	VITEK2 and VITEK MS 16S rRNA gene sequencing for confirmation	Empirical varied (carbapenems, BL/BLI, teicoplanin, FQ, AG, minocycline 12.8%)	100% resistant to vancomycin, ceftazidime, cefepime, aztreonam, colistin, fosfomycin Susceptible to minocycline 100%, piperacillin-tazobactam 71.8%, levofloxacin 38.5%, ciprofloxacin 30.8%	In-hospital mortality 51.3%	27 February 2026
https://pubmed.ncbi.nlm.nih.gov/40901005/	E. anophelis	Taiwan	Jan 2018–Dec 2022	39/24 (61.9/38.1)	66.6±21.3	Risk factors: high Pitt score, anaemia, jaundice, CKD	NR	Bacteremia	NR	MALDI-TOF MS	Minocycline (24), levofloxacin (32), piperacillin-tazobactam (22)	Susceptibility to minocycline 98.41%, rifampin 90.48%, doxycycline 98.41%	22/63 (34.9%) deaths	27 February 2026
https://pubmed.ncbi.nlm.nih.gov/37249959/	E. anophelis	India (Odisha)	Aug 2020–Dec 2021	49/31 (61.3/38.7)	Mean 47	Foley catheter 49/80 (61.3%), ICU stay 30/80 (37.5%), mechanical ventilation 26/80 (32.5%), prior antibiotic exposure 25/80 (31.3%), pneumonia 22/80 (27.5%), COVID-19 infection 20/80 (25.0%), diabetes mellitus 15/80 (18.8%), hypertension 11/80 (13.8%), central venous catheter 8/80 (10.0%), malignancy 5/80 (6.3%)	Hospital acquired	NR	Bacteremia; pneumonia/COVID frequently co-existing	VITEK 2 and confirmed by MALDI-TOF MS	NR; in-vitro active: linezolid, vancomycin, chloramphenicol, ciprofloxacin, Trimethoprim/Sulfamethoxazole	>75% resistant to carbapenems/aminoglycosides/3rd-4th gen cephalosporins High susceptibility to linezolid 100%, vancomycin 98.75%, chloramphenicol 89.5%, ciprofloxacin 87.5%, Trimethoprim/Sulfamethoxazole 75%	30-day mortality 26.25% (21/80)	27 February 2026
https://pubmed.ncbi.nlm.nih.gov/29846598/	E. anophelis E. meningoseptica and E. bruuniana (Mixed study)	Taiwan	Jan 2005–Dec 2016	47/20 (70.1/29.9)	Mean 62.8±19.9 Median 61 Range 3–89	Malignancy 30/67 (44.8%), cardiovascular disease 25/67 (37.3%), diabetes mellitus 17/67 (25.4%), cerebrovascular disease 10/67 (14.9%), chronic obstructive pulmonary disease 8/67 (11.9%), liver cirrhosis 5/67 (7.5%), end-stage renal disease 4/67 (6.0%), alcohol dependence 2/67 (3.0%)	Community 14.9%; Hospital 85.1%	NR	NR	16S rRNA system	NR	100% susceptible minocycline Partial susceptibility to levofloxacin, piperacillin-tazobactam Resistant to carbapenems, aminoglycosides, most β-lactams, fluoroquinolone, tigecycline	19/67 (28.4%) deaths	27 February 2026
https://www.nature.com/articles/srep26045	E. anophelis E. meningoseptica and E. miricola	Hong Kong	2004–2013	14/7 (66.7/33.3)	Mean 64 Median 58 Range 1 day-104 years	Cardiovascular disease (including coronary artery disease, congestive heart failure, cardiomyopathy, hypertension) 11/21 (52.4%), diabetes mellitus 5/21 (23.8%), chronic kidney disease or end-stage renal failure on haemodialysis 4/21 (19.0%), malignancy (solid or haematological) 4/21 (19.0%), chronic lung disease (including chronic obstructive pulmonary disease, chronic restrictive lung disease, …	Hospital 15/21 (71.4%), Community 6/21 (28.6%)	Pneumonia (5/21, 23.8%), catheter-related bacteraemia (5/21, 23.8%), neonatal meningitis (3/21, 14.3%), nosocomial bacteraemia (3/21, 14.3%), biliary tract infections (2/21, 9.5%), neutropenic fever (1/21, 4.8%)	NR	16s rRNA gene sequencing	Various empirical/definitive regimens including quinolones, penicillins, cephalosporins, carbapenems, vancomycin, rifampicin, levofloxacin	NR	4/21 (19.1%) deaths	27 February 2026
https://pubmed.ncbi.nlm.nih.gov/40294862/	E. anophelis E. miricola and E. meningoseptica (mixed study)	China (Zhejiang)	Jan 2017–Dec 2023	60/28 (68.2/31.8)	Median 73 (IQR 64–79)	Comorbidities present 79/88 (89.8%), polymicrobial infection 77/88 (87.5%), prior antimicrobial exposure 64/88 (72.7%), hypertension 41/88 (46.6%), ICU admission 34/88 (38.6%), solid malignancy 15/88 (17.0%), diabetes mellitus 13/88 (14.8%), cerebral infarction 13/88 (14.8%), chronic renal disease (NR), advanced age (NR; definition not specified)	Hospital acquired	Pneumonia 79.7%; bacteremia 6.8%; sepsis 6.8%; UTI 5.7%	Frequent co-isolation P. aeruginosa and B. cepacia	MALDI-TOF MS and whole-genome sequencing	NR	Extensive resistance to β-lactams/carbapenems/aminoglycosides; MBL genes universal; species-specific gene profiles	In-hospital mortality 23.9% (21/88)	27 February 2026
https://smj.org.sa/content/41/3/309	E. meningoseptica	Saudi Arabia	Jun 2013–May 2016	Adults: 6/5 (54.5/45.5) Paeds: 7/9 (43.7/56.2)	Adults mean±SD: 68.7±27.4 Paeds mean±SD: 1.5±0.516	Adults (n=11) Prior antibiotic exposure within ≤90 days 10/11 (90.9%), prolonged hospital stay ≥5 days 10/11 (90.9%), indwelling device use 10/11 (90.9%), prior multidrug-resistant organism colonisation or infection 6/11 (54.5%), ICU admission 5/11 (45.5%), prior hospitalisation within ≤90 days 3/11 (27.3%) Paediatrics (n = 16): Prior antibiotic exposure within ≤90 days 12/16 (75.0%), prolonged h…	Adults: Hospital 90.9%; Community 9.1% Paeds: Hospital 93.8%; Community 6.2%	Adults (n = 11): Central-line–associated bloodstream infection 3/11 (27.3%), septic shock 3/11 (27.3%), bacteraemia 3/11 (27.3%), ventilator-associated pneumonia 1/11 (9.1%), colonisation 1/11 (9.1%) Paediatrics (n = 16): Ventilator-associated pneumonia 8/16 (50.0%), colonisation 5/16 (31.3%), central-line–associated bloodstream infection 1/16 (6.3%), septic shock 1/16 (6.3%), bacteraemia 1/16 (6…	Overall polymicrobial at episode 42 (63.6%): bacterial 40 (GP 6 incl Enterococcus/Staph; GN 36 incl Pseudomonas/Steno/Acinetobacter/Enterobacter/Chryseo/E coli/Kleb/Serratia); fungal 12 (Candida); both fungal+bacterial 10	API 20 NE Identification and the automated MicroScan WalkAway system Dsicrepancies were sent for verification by MALDI-TOF MS System	Most active noted: moxifloxacin, cotrimoxazole (regimen details NR)	Resistant to carbapenems 96.5%	2/11 (18.2%) deaths Paeds 1/16 (6.3%) deaths Overall 3/27 (11.0%) deaths	27 February 2026
https://pubmed.ncbi.nlm.nih.gov/21461847/	E. meningoseptica	Taiwan	1999–2006	71/47 (60.2/39.8)	Mean 64.8±19.1 Median 70 Range 5-100	ICU stay 70/118 (59.3%), malignancy 42/118 (35.6%), concomitant infection with other pathogens 45/118 (38.1%), diabetes mellitus 30/118 (25.4%)	Hospital 86.4%; Community 13.6%	Primary bacteraemia 91/118 (77.8%), pneumonia 11/118 (9.4%), soft tissue and catheter-related bacteraemia 6/118 (6.1%)	Concomitant infection 38.1% (organisms NR here)	Isolates identified using conventional methods and automated systems (Vitek GNI and/or Phoenix)	Treatment: none 13%; anti-pseudomonal penicillins 34 (piperacillin-tazobactam 27, ticarcillin-clav 7); fluoroquinolone 30 (ciprofloxacin 22, levofloxacin 8); combination penicillin+fluoroquinolone 7	NR	28/118 (23.4%) deaths	27 February 2026
NR (PubMed 25742887)	E. meningoseptica	China	Jan 2009–Dec 2012	12/8 (60/40)	Median 52 Range 22–89	Biliary tract instrumentation 20/20 (100%), prior antibiotic use within ≤1 month 14/20 (70.0%), immunocompromised state 5/20 (25.0%)	Hospital 100%	Cholangitis 5/20 (25%), colonisation in nasobiliary tube/biliary tract 15/20 (75%)	NR	Vitek II (bioMérieux, Durham, USA) automated system.	NR	Resistant to aminoglycosides, cephalosporins, aztreonam, imipenem, fluoroquinolones Most resistant to piperacillin-tazobactam; mixed Trimethoprim/Sulfamethoxazole susceptibility (11 susceptible, rest resistant)	1/20 (5%) deaths	27 February 2026
https://pubmed.ncbi.nlm.nih.gov/19579148/	E. meningoseptica	Taiwan	Jan 2004–Feb 2007	26/6 (81/19)	Mean 72 Median 78.5 Range 22–89	Underlying disease 32/32 (100%), malignancy 13/32 (40.6%), prolonged antibiotic therapy prior to bacteraemia 24/32 (75.0%), mechanical ventilation 23/32 (71.9%), prolonged hospitalisation 20/32 (62.5%), ICU stay 18/32 (56.3%), central venous catheter use 17/32 (53.1%), immunosuppressive therapy 16/32 (50.0%)	Hospital 88%; Healthcare-associated 12%	Shock 13/32 (41%), pneumonia 5/32 (16%), catheter-related 4/32 (13%) biliary tract 2/32 (6%), empyema 2/32 (6%), skin and soft tissue infection 2/32 (6%), meningitis 1/32 (3%)	NR	ID32 GN, confirmation by VITEK 2 (GN card).	NR	Resistant to other β-lactams, colistin, vancomycin, aminoglycosides Variable susceptibility to levofloxacin 63%, ciprofloxacin 66%, tigecycline 84%, piperacillin-tazobactam 91%, Trimethoprim/Sulfamethoxazole 97%	13/32 (41%) deaths	27 February 2026
https://pubmed.ncbi.nlm.nih.gov/28265817/	E. meningoseptica	Taiwan	Jan 2011–Jul 2015	48/45 (51.6/48.4)	Mean 76.7	Malignancy 34/93 (36.6%), diabetes mellitus 30/93 (32.3%), chronic renal failure 28/93 (30.1%), congestive heart failure 30/93 (32.3%), immunosuppression due to steroid use 42/93 (45.2%), chemotherapy 14/93 (15.1%), nasogastric tube use 72/93 (77.4%), Foley catheter use 65/93 (69.9%), mechanical ventilation 53/93 (57.0%), central venous catheter use 44/93 (47.3%)	Hospital 95.7%; Healthcare-associated 4.3%	Primary bacteraemia 48/93 (51.6%), pneumonia 31/93 (33.3%), UTI 2/93 (2.2%), biliary1/93 (1.1%), intraabdominal infection 4/93 (4.3%), catheter-related infection 6/93 (6.5%) soft tissue infection 1/93 (1.1%)	NR	VITEK 2 (GN card)	NR	All resistant to vancomycin; high suscept: piperacillin-tazobactam 95.7%, Trimethoprim/Sulfamethoxazole 97.8%, minocycline 100%, tigecycline 90.3%; lower susceptibility: ciprofloxcin 34.4%, cefepime 21.5%	14-day mortality 43.0% In-hospital mortality 65.6%	27 February 2026
https://pubmed.ncbi.nlm.nih.gov/39454758/	E. meningoseptica	Dubai	Jan 2017–Dec 2023	Adults: 5/8 (38.4/61.6) Paeds: 7/2 (77.8/22.2)	Adults median 73 (41–85) Paeds median 3 (0.4–8)	Paediatrics: immunocompromised 9/9 (100%), congenital anomalies 9/9 (100%), mechanical ventilation 4/9 (44.4%) Adults: immunocompromised 13/13 (100%), hypertension 10/13 (76.9%), diabetes mellitus 4/13 (30.8%)	NR	Diagnosis not stated; sources: respiratory 74%, urine 17%, wound 4%, eye 4%	Coinfection with other pathogens 65%	Vitek 2 system (bioMerieux)	Treatments listed (mixed): paeds levofloxacin 20%, Trimethoprim/Sulfamethoxazole 30%, meropenem 30%, amikacin 20%, linezolid 10% etc; adults levofloxacin 46%, piperacillin-tazobactam 38%, meropenem 38%, etc (as in extract)	Paeds resistant to meropenem 90%, ceftazidime 80%, cefepime 70%, piperacillin-tazobactam 50%, gentamicin 50% Adults resistant to meropenem 77%, ceftazidime 69%, cefepime 62%, piperacillin-tazobactam 46%, gentamicin 38% Susceptibilities as listed (variable; Trimethoprim/Sulfamethoxazole 0% in paeds vs 77% adults)	Paeds mortality 20% Adults mortality 38%	27 February 2026
https://pubmed.ncbi.nlm.nih.gov/36225778/	E. meningoseptica	China	May 2017–Nov 2021	11/13 (45.8/54.2)	Age bands 0–45y 29.2%; >45y 70.8%	Hypertension 9/24 (37.5%), brain disease 9/24 (37.5%), renal disease 8/24 (33.3%), hepatic disease 7/24 (29.2%), malignant tumour 6/24 (25.0%), diabetes mellitus 4/24 (16.7%), invasive device within 30 days 12/24 (50.0%), ICU stay 9/24 (37.5%)	NR	Pneumonia 12/24 (50.0%) Hydrothorax 11/24 (45.8%) Subarachnoid hemorrhage 4/24 (16.6%) Gastrointestinal bleeding 2/24 (8.3%)	NR	MALDI-TOF MS (BioMérieux, France)	NR	Resistant to cefazolin universally; majority resistant to many GN agents; Susceptible: Trimethoprim/Sulfamethoxazole 87.5%, levofloxacin 75%, piperacillin-tazobactam 75%, ciprofloxacin 58.3%	10/24 (41.6%) deaths	27 February 2026
https://pubmed.ncbi.nlm.nih.gov/26763750/	E. meningoseptica	India	Jun 2007–Jun 2014	20/1 (95/5)	Mean 31.9±1	Polytrauma 12/21 (57.1%), prolonged hospital stay ≥2 weeks 21/21 (100%), mechanical ventilation 15/21 (71.4%), central venous access 18/21 (85.7%), cerebrospinal fluid shunt 2/21 (9.5%), renal replacement therapy 3/21 (14.3%), prior antibiotic exposure 21/21 (100%) Prior antibiotic exposure (n = 21): Co-amoxiclav 12/21 (57.1%), levofloxacin 7/21 (33.3%), cefoperazone–sulbactam 5/21 (23.8%)	NR	Ventilator-associated pneumonia 9/21 (42.9%) , Central-line–associated bloodstream infection 3/21 (14.3%)	NR	ID-GNB card on the Vitek 2	NR	Resistant to penicillin; most resistant to 3rd/4th gen ceph + carbapenems; MDR 76.2%; Susceptible: piperacillin-tazobactam 95.23%, tigecycline 100%	10/21 (47.6%) deaths	27 February 2026
https://pubmed.ncbi.nlm.nih.gov/39074884/	E. meningoseptica	Saudi Arabia	Jan 2014–Jun 2022	35/31 (53/47)	Median 51 (IQR 36–62)	Previous hospitalisation 48/66 (72.7%), prior antimicrobial exposure 55/66 (83.3%), underlying disease 66/66 (100%), respiratory disease 27/66 (40.9%), cardiovascular disease 26/66 (39.4%), liver disease 16/66 (24.2%), immunodeficiency 16/66 (24.2%), haematological or oncological disease 14/66 (21.2%), solid organ transplant 13/66 (19.7%), renal disease 12/66 (18.2%), stem cell transplant 7/66 (1…	Hospital 80.3% (98.1% critical care); Community 19.7%	No diagnoses given; symptoms: fever 32.8%, resp distress 45.9%, tachycardia 34.4%, hypotension 23% etc	Polymicrobial 63.6% (bacterial 95.2%, fungal 28.6%)	VITEK 2	Targeted antibiotics 65.2%; median duration 20d; most prescribed cipro 46.5%, Trimethoprim/Sulfamethoxazole 23.3%	Resistant to tobramycin 100%, colistin 100%, amikacin 98%, ceftazidime 97%, cefepime 97%, imipenem 96%, meropenem 95%, gentamicin 92%, piperacillin-tazobactam 90% Susceptible to minocycline 96%, Trimethoprim/Sulfamethoxazole 77%, ciprofloxacine 75%	In-hospital mortality 34.8% (23/66); 28d mortality 22.7%	27 February 2026
https://pubmed.ncbi.nlm.nih.gov/24455635/	E. meningoseptica	India	Jan 2009–Mar 2012	7/4 (63.6/36.4)	Mean 48.4	Immunocompromised 11/11 (100%), chemotherapy 8/11 (72.7%), recent hospitalisation 8/11 (72.7%), ICU admission 8/11 (72.7%), mechanical ventilation 6/11 (54.5%), central venous line inserted 10/11 (90.9%)	NR	Line-related bacteraemia 8/11 (72.7%), pneumonia with secondary bacteraemia 3/11 (27.3%)	NR	VITEK 2	Combination therapy ≥2 antibiotics incl Trimethoprim/Sulfamethoxazole, rifampicin, piperacillin-tazobactam, tigecycline, cefepime-tazo	All resistant to ciprofloxacin 10 susceptible to piperacillin-tazobactam + cotrimoxazole 6 sensitive to tigecycline 5/8 sensitive to cefepime-tazobactam	5/11 (45.5%) deaths	27 February 2026
https://pubmed.ncbi.nlm.nih.gov/34311517/	E. meningoseptica	Pakistan	Jan 2013–Dec 2018	6/7 (46.2/53.8)	Median 29 Range 3 days-83y (3 neonates)	Diabetes mellitus 5/13 (38.5%), hypertension 5/13 (38.5%), malignancy 3/13 (23.1%), repeated hospitalisations 5/13 (38.5%)	NR	Bacteraemia 7/13 (53.8%), meningitis 2/13 (15.4%), pneumonia 2/13 (15.4%), urinary tract infection 1/13 (7.7%), infective endocarditis 1/13 (7.7%)	Polymicrobial 4 (2 MDR Acinetobacter; 2 Pseudomonas)	VITEK 2	Quinolone 5/13; Trimethoprim/Sulfamethoxazole 4/13; minocycline 4/13; note 2 not started appropriate antibiotics	2/13 MDR only sensitive to minocycline	5/13 (38.5%) deaths	27 February 2026
https://pubmed.ncbi.nlm.nih.gov/40747184/	E. meningoseptica	India	Jul 2023–Oct 2024	11/4 (73.3/26.7)	Range 23 days-81 years (adults mean 60.75; paeds mean ~3.9y)	ICU/NICU admission 15/15 (100%), mechanical ventilation 15/15 (100%), endotracheal tube or tracheostomy 15/15 (100%), prolonged hospital stay 15/15 (100%), invasive device use 15/15 (100%), hypertension 6/15 (40.0%), diabetes mellitus 3/15 (20.0%), low birth weight or prematurity (neonates) 2/15 (13.3%)	Hospital acquired	Sepsis 9/15 (60.0%), ventilator-associated pneumonia 6/15 (40.0%), septic shock 6/15 (40.0%)	NR	VITEK 2	Empirical: meropenem, amikacin; Definitive: vancomycin 6, aminoglycosides 4, cefoperazone-sulb 2; plus levo, minocycline, linezolid, avibactam	Resistant to carbapenems, 3rd/4th gen cephalosporin, aztreonam, piperacillin-tazobactam High resistance to gentamicin/colistin/Trimethoprim/Sulfamethoxazole Relatively susceptible to minocycline/vancomycin/fluoroquinolones	6/15 (40%) deaths	27 February 2026
https://pubmed.ncbi.nlm.nih.gov/30274894/	E. meningoseptica	Taiwan	Jul 2006–Jun 2009	18/1 (94.7/5.3)	82.0±7.3	Active malignancy 2/19 (10.5%), chronic lung disease 12/19 (63.2%), chronic kidney disease 5/19 (26.3%), haemodialysis 3/19 (15.8%), hypertension 11/19 (57.9%), heart failure 8/19 (42.1%), diabetes mellitus 6/19 (31.6%)	Hospital acquired	Primary bacteraemia 11/19 (57.9%), pulmonary infection 6/19 (31.6%), catheter-related bacteraemia 1/19 (5.3%), other sources 1/19 (5.3%)	NR	BACTEC NR-660 system	Cephalosporins 47.4%; teicoplanin/vancomycin 47.4%; piperacillin-tazobactam 21.1%	NR	In-hospital mortality 63.2%; 28-day mortality 36.8%	27 February 2026
https://pubmed.ncbi.nlm.nih.gov/31763048/	E. meningoseptica	Saudi Arabia	Jun 2013–May 2019	7/5 (58.3/41.7)	Mean 53.5 Range 12 days-102 years	Chronic illness 8/12 (66.7%), major surgery 3/12 (25.0%), prolonged hospital stay ≥3 months 12/12 (100%), prolonged antibiotic exposure ≥2 weeks 9/12 (75.0%)	Community 8.3%; Hospital 91.7% (ICU 41.7%)	Central-line–associated bloodstream infection 4/12 (33.3%), primary bacteraemia 3/12 (25%), ventilator-associated pneumonia 3/12 (25%), septic shock 2/12 (16.7%)	Polymicrobial bacteraemia 3 (Serratia 2, Enterococcus 1)	API 20 NE identification with the automated MicroScan WalkAway system	Empirical: mostly meropenem±vancomycin; Directed: varied including piperacillin-tazobactam, trimethoprim/sulfamethoxazole, ciprofloxacin etc (as in extract)	All resistant to amikacin, gentamicin, ceftriaxone, imipenem, meropenem All susceptible to trimethoprim/sulfamethoxazole, piperacillin-tazobactam, moxifloxacin	2/12 (16.7%) deaths	27 February 2026
https://pubmed.ncbi.nlm.nih.gov/30097388/	E. meningoseptica	Taiwan	Jan–Dec 2015	19/11 (63.3/36.7)	Mean 74.0±18.2	Recent antibiotic exposure 25/30 (83.3%), recent admission ≤3 months 18/30 (60.0%), immunosuppressive therapy 13/30 (43.3%), ICU-acquired infection 9/30 (30.0%), diabetes mellitus 9/30 (30.0%), chronic renal failure 9/30 (30.0%), malignancy 8/30 (26.7%), chronic obstructive pulmonary disease 8/30 (26.7%)	Hospital (not explicitly stated; but ICU-acquired subset reported)	Primary bacteraemia 19/30 (63.3%), pneumonia 7/30 (23.3%), UTI 1/30 (3.3%), Catheter-related bloodstream infection 3/30 (10%)	NR	MALDI-TOF MS	NR	High susceptibility toTrimethoprim/Sulfamethoxazole 100%, piperacillin-tazobactam 90.5% Low susceptibility to levofloxacin 33.3%	14-day mortality 33.3%; 28-day 46.7%; in-hospital 53.3%	27 February 2026
https://pubmed.ncbi.nlm.nih.gov/23726463/	E. meningoseptica	Taiwan	Aug 2007–Jan 2011	31/8 (79.5/20.5)	Mean 72.2±14.5	Underlying disease present 23/39 (59.0%), solid tumours 7/39 (17.9%), chronic obstructive pulmonary disease 6/39 (15.4%), diabetes mellitus 5/39 (12.8%), cerebrovascular disease (NR), renal failure (NR), heart failure (NR), invasive device use (implied; central venous catheter–related isolate)	Hospital acquired	Bacteraemia 48.7%; pneumonia 41.0%; others 10.3% (UTI, CVC infection, wound)	NR	VITEK 2 GN Card 16S rRNA PCR and sequencing	NR	100% resistance to amikacin, ceftazidime, colistin, imipenem, gentamicin, piperacillin, piperacillin-tazobactam Susceptible to ciprofloxacin 35.9%, Trimethoprim/Sulfamethoxazole 74.4%, minocycline 100%	NR	27 February 2026
https://pubmed.ncbi.nlm.nih.gov/36042757/	E. meningoseptica	India	2019-2021	7/1 (87.5/12/5)	Median 66 Range 45 days-84 years	Diabetes mellitus 5/8 (62.5%), mechanical ventilation 5/8 (62.5%), renal failure 4/8 (50.0%), central venous catheter 1/8 (12.5%), recent surgery (NR), prolonged ICU stay (NR), prematurity (NR)	Hospital acquired	Bacteremia ± sepsis	Prior multidrug-resistance organisms in one neonate (CRE, E. coli, Acinetobacter baumanii, Sphingomonas paucimobilis)	VITEK 2	Ciprofloxacin and piperacillin-tazobactam most common, others included meropenem, levofloxacin, trimethroprim-sulfamethaxazole	100% susceptible to minocycline, variable susceptibility to fluoroquinolones, trimethoprim-sulfamethaxazole, piperacillin-tazobactam	0 deaths	27 February 2026
https://pmc.ncbi.nlm.nih.gov/articles/PMC7689178/	E. meningoseptica and E. anophelis (mixed study)	North India	2018-2020	15/4 (78.9/21.1)	Mean 67.2 Range 38-89	HTN and DM 6/19 (31.6%) Haematological malignancy 4/19 (21.1%) Other malignancies (ovarian, gallbladder) 3/19 (15.8%) Lung disease/COPD 3/19 (15.8%) Renal failure 1/19 (5.3%) Liver cirrhosis 1/19 (5.3%) Complicated UTI 1/19 (5.3%)	Hospital-acquired	Bacteraemia and sepsis 9/19 (47.3%) Ventilator-associated pneumonia 7/19 (36.8%) Meningitis with intracerebral haemorrhage 3/19 (15.7%)	NR	VITEK 2 misidentified all E. anophelis, corrected by MALDI-TOF MS	Minocycline and piperacillin-tazobactam	Resistant to levofloxacin, ciprofloxacin Suseptible to trimethoprim-sulfamethoxazole (33.4%), cefoperazone-sulbactam (38.3%), ticarcillin-clavulanic acid (48.5%) 100% susceptible to minocycline and piperacillin-tazobactam	6/26 (23.1%) deaths	27 February 2026
https://pubmed.ncbi.nlm.nih.gov/40946686/	Elizabethkingia spp.	Australia	1 Jan 2000–21 Dec 2019	78/37 (67.8/32.2)	Median 69.3 (IQR 54.9–80.3)	Charlson Comorbidity Index median 3, diabetes mellitus 33/115 (28.7%), malignancy 28/115 (24.3%), liver disease 11/115 (9.6%), ICU admission at onset 4/115 (3.5%)	Community 61.4%; Hospital 38.6%	All bacteremia; sources: primary/unknown 59.7%; soft tissue 15.8%; LRT 7%	NR	Before 2015: API® 20 NE After 2015: MALDI-TOF MS AST: VITEK®2; Etest® where needed CLSI non-Enterobacterales breakpoints used	NR	Susceptible to ciprofloxacin 74.8%, Trimethoprim/Sulfamethoxazole 70.6% Highly resistant to gentamicin 3.8%, ampicillin 6.3%, piperacillin-tazobactam 16.7%, ceftriaxone 7.9%, aztreonam 0%, meropenem 14.1%	30d mortality 14.9%; 90d 22.8%; 365d 33.3%	27 February 2026
https://pubmed.ncbi.nlm.nih.gov/35510517/	Elizabethkingia spp.	USA	Nov 2011–Mar 2021	80/67 (54/46)	Mean 48±28.9; children ≤18y 21%; adults >65y 39%	NR	Hospital acquired	Bacteremia 65/174 (37%), Lower respiratory tract infection 60/174 (34%), Upper respiratory tract infection 19/174 (11%), Urinary tract infection 16/174 (9%) Others (8%) - were recovered from skin and soft tissues, corneas, contact lens solutions, and catheter tips	NR	MALDI-TOF MS 16S rRNA sequencing	NR	High resistance to β-lactams/carbapenems/aminoglycosides/colistin/aztreonam High susceptibility to minocycline 100% tested, Trimethoprim/Sulfamethoxazole 90%, piperacillin-tazobactam 84%, levofloxacin 80%	NR	27 February 2026
https://bmcinfectdis.biomedcentral.com/articles/10.1186/s12879-025-10636-9	Elizabethkingia spp. (species not analysed)	Singapore	1 Jan 2012–30 Jun 2024	84/43 (66.1/33.9)	NR	Immunocompromised 48/127 (37.8%), central venous catheter use 68/127 (53.5%), prior carbapenem exposure within ≤1 month 68/127 (53.5%), ICU stay 30/127 (23.6%), co-infection with other organisms 18/127 (14.2%)	Hospital 89.8%; Community 10.2%	Catheter-related bacteraemia 37.8%; pneumonia 26.0%; SSTI 18.9%; intraabdominal 12.6%; urinary 3.9%; unclear 0.8%	Co-infection other organisms 14.4%	Blood specimens, MALDI-TOF MS	Empirical variable; final regimens: Trimethoprim/Sulfamethoxazole 33.9%; levofloxacin 50.4%; minocycline 2.4%; piperacillin-tazobactam 8.7%; others 4.7%	Resistant to levofloxacin 7.9%; Trimethoprim/Sulfamethoxazole 0%; minocycline 0%; piperacillin-tazobactam 16%; ceftazidime 100% (12/12)	38/127 (29.9%) deaths	27 February 2026
https://pubmed.ncbi.nlm.nih.gov/29846598/	F. meningosepticum (E. meningoseptica)	Japan	1988–1989	NR	NR	Leukaemia, myelodysplastic syndrome, malignant lymphoma, stomach cancer, lung cancer, diabetes mellitus	Hospital acquired	Pneumonia	None detected in 6/8 pneumonia cases; isolated alone at necropsy in fatal cases	Sputum, throat swab, throat washings, lung necropsy specimens	Empirical broad-spectrum antibiotics including imipenem/cilastatin, amikacin, piperacillin, ceftazidime	Susceptible to minocycline (85%), ofloxacin (83%), sulbactam/cefoperazone (67%) Resistant to imipenem/cilastatin	6/8 (75%) deaths	27 February 2026

## Sheet: CASE SERIES - PAEDS
Link	Species	Country	Year	Sex (M/F)	Age (years)	Comorbidities	Community or hospital-acquired	Diagnosis	Co-infecting organisms	Detection Method	Directed and Empirical Treatment	Resistance pattern	Outcome		accessed date
https://pubmed.ncbi.nlm.nih.gov/29227188/	C. indologenes E. meningoseptica E. anophelis (mixed study)	Turkey	2012–2016	5/17 (22.7/77.3)	Mean 3.5 years Range 2 days-17.5 years	Cystic fibrosis predominant	NR	Respiratory and bloodstream infections	NR	VITEK MS and 16S rRNA sequencing	Quinolones, trimethoprim-sulfamethoxazole, piperacillin-tazobactam	Highly resistant to ceftazidime and cefepime; quinolones and trimethoprim-sulfamethoxazole most active	NR		27 February 2026
https://pubmed.ncbi.nlm.nih.gov/31961289/	E. anophelis	Cambodia and Thailand	2012–2018	3/4 (42.9/57.1)	Range 0 days-15 weeks	Prematurity 4/7 (57.1%), duodenal atresia 1/7 (14.3%), failure to thrive 1/7 (14.3%), ventricular septal defect 1/7 (14.3%)	NR	Meningitis 2/7 (28.6%), ventilator-associated pneumonia 2/7 (28.6%), sepsis 3/7 (42.9%)	NR	VITEK MS MALDI-TOF; blood and respiratory cultures	Fluoroquinolones, vancomycin, carbapenems, beta-lactams	Susceptible to trimethoprim-sulfamethoxazole and fluoroquinolones; high MICs to ceftriaxone	4/7 (57.1%) deaths		27 February 2026
https://pubmed.ncbi.nlm.nih.gov/14769717/	E. meningoseptica	USA	1999–2002	NR	Range 8 days-12 months	Pediatric post-cardiac surgery patients	Hospital-acquired	Nosocomial pneumonia	NR	ID32 GN; VITEK 2 GN card	Piperacillin-tazobactam, cefoperazone-sulbactam, ciprofloxacin	Resistant to imipenem, third-generation cephalosporins, aminoglycosides and sulfamethoxazole	NR		27 February 2026
https://pmc.ncbi.nlm.nih.gov/articles/PMC7423161/	E. meningoseptica	Singapore	2010–2017	6/7 (46/54)	Range 12 days–9.5 years	Immunocompromised states 7 (53.8%), malignancy on chemotherapy 6 (46%), prematurity 4 (30.7%), central venous catheters 11 (100%)	Hospital-acquired	Bacteraemia and meningitis	NR	VITEK MS and MALDI-TOF MS	Piperacillin-tazobactam, trimethoprim-sulfamethoxazole, fluoroquinolones, minocycline, rifampicin	100% susceptibility to piperacillin-tazobactam Variable susceptibility to trimethoprim-sulfamethoxazole and fluoroquinolones	2/13 (15.4%) deaths		27 February 2026
https://pubmed.ncbi.nlm.nih.gov/1776441/	E. meningoseptica	Taiwan	1981–1988	6/5 (54.5/45.5)	Range 3-20 days	Prematurity or small-for-date neonates	Mixed (hospital and community)	Neonatal meningitis and sepsis	NR	NR	Piperacillin	Susceptible to piperacillin Resistant to ampicillin, aminoglycosides and cephalosporins	3/11 (27.3%) deaths		27 February 2026
https://pubmed.ncbi.nlm.nih.gov/37090142/	E. meningoseptica	India	2017	4/3 (57.1/42.9)	Median 7 days Range 4-22 days	Very low birth weight 7/7 (100%), respiratory distress at birth 7/7 (100%), prematurity 6/7 (85.7%)	Hospital acquired	Meningitis	NR	BacT/ALERT blood culture VITEK 2	Empirical meropenem, amikacin Directed vancomycin, cefoperazone-sulbactam, rifampicin, fluoroquinolones	Resistant to carbapenems, aminoglycosides, colistin Susceptible to vancomycin (~85%), levofloxacin and cefoperazone–sulbactam (>70%) Intermediate to ciprofloxacin, tigecycline	2/7 (28.5%) deaths		27 February 2026
https://pubmed.ncbi.nlm.nih.gov/31469778/	E. meningoseptica	Israel	1998-2018	7/6 (53.8/46.2)	Median 1 year Range 24 days-17 years	Underlying medical condition 11/13 (85%), malignancy 7/13 (55%), post-chemotherapy 5/13 (38%), central venous catheter 7/13 (54%), prior antibiotic exposure 6/13 (46%), mechanical ventilation 2/13 (15%), total parenteral nutrition 2/13 (15%)	Hospital acquired	Bacteraemia 13/13 (100%), Central line-associated bloodstream infection 5/13 (38%), sepsis 4/13 (31%). meningitis 1/13 (8%), neutropenic fever 2/13 (15%)	Reported in selected cases (e.g. Klebsiella oxytoca, Enterococcus spp., Pseudomonas aeruginosa, coagulase-negative Staphylococcus)	VITEK 2 and MALDI-TOF MS	Empirical therapy in 12/13, targeted therapy in 12/13 (92%) Most commonly ciprofloxacin, trimethoprim-sulfamethoxazole, piperacillin-tazobactam, combinations used in severe cases	Susceptible to trimethoprim–sulfamethoxazole 10/11 (91%), ciprofloxacin 11/12 (92%), piperacillin-tazobactam 9/11 (82%), levofloxacin 6/6 (100%), minocycline 5/5 (100%) Intrinsic resistance to most β-lactams and aminoglycosides noted	5/13 (38.5%) deaths		27 February 2026
https://pubmed.ncbi.nlm.nih.gov/40979593/	E. meningoseptica and E. anophelis (mixed study)	Oman	2019–2023	1/5 (16.7/83.3)	Range 5 days-14 months	Prematurity, prior antibiotic use, intubation, prolonged hospital stay	Hospital-acquired	Meningitis, bacteraemia, pneumonia	NR	VITEK 2 with MALDI-TOF confirmation	Trimethoprim-sulfamethoxazole, levofloxacin, vancomycin, ciprofloxacin, rifampicin, piperacillin-tazobactam, tigecycline	NR	2/6 (33.3%) deaths		27 February 2026
https://pmc.ncbi.nlm.nih.gov/articles/PMC7689178/	E.meningoseptica and E. anophelis (mixed study)	India	2018–2020	5/3 (62.5/37.5)	Mean 13.25 days Range 6-24 days	Anaemia 2/8 (25.0%), jaundice 2/8 (25.0%), prematurity 4/8 (50.0%)	Hospital-acquired	Meningitis 6/8 (75%), sepsis 2/8 (25%)	NR	MALDI-TOF MS	Minocycline, piperacillin-tazobactam ± vancomycin	High resistance to fluoroquinolones Low susceptibility to cotrimoxazole, cefoperazone-sulbactam and ticarcillin-clavulanate 100% susceptibility to minocycline and piperacillin-tazobactam	3/8 (37.5%) deaths		27 February 2026
https://jcp-bmj-com.libproxy1.nus.edu.sg/content/29/9/824	F. meningosepticum	Israel	1962	NR	NR	NR	NR	Meningitis	NR	Conventional culture	NR	NR	NR	Of healthy carriers, 26.6% were premature while 4.2% were full-term	27 February 2026

## Sheet: OUTBREAK STUDIES - ADULTS
Link	Species	Date of outbreak	Country	Facility type	Source of outbreak	No. of patients	Sex (M/F)	Age	Risk factors	Diagnosis	Detection method	Resistance pattern	Treatment (Empirical and directed regimen)	Control measures taken	Outcome	Notes	accessed date
https://www.thelancet.com/journals/lancet/article/PIIS0140-6736(13)61858-9/fulltext	E. anophelis	3 week period in 2012	Singapore	ICU	Hand hygiene sink aerators in cardiothoracic and surgical ICU, and in surgical ward used for transfer of patients from ICU	5	NR	NR	Mechanical ventilation via tracheostomy (5/5, 100%); prior broad-spectrum antibiotics (5/5, 100%); solid-organ malignancy (3/5, 60%); thoracic surgery (2/5, 40%); multiple abdominal surgeries (1/5, 20%); ECMO (1/5, 20%)	NR	MALDI TOF MS	NR	Piperacillin and tazobactam, cotrimoxazole, or levofloxacin, either alone or in combination	Environmental sampling done	Death from sepsis (3/5, 60%)	First outbreak of E. anophelis in ICU	27 February 2026
https://wwwnc.cdc.gov/eid/article/22/1/15-0139_article	E. meningoseptica	2012-2014 (22 months)	United Kingdom	Adult critical care unit	Water sources (sinks, taps)	30 (attack rate 3%)	22/8 (73/27)	Median (range): 45 (17-83)	Prior broad-spectrum antibiotics (87%)	Pneumonia (radiographic changes seen in half the patient cohort)	MALDI-TOF mass spectroscopy	Resistant to amoxicillin, amoxicillin/clavulanic acid, temocillin, cefuroxime, cefotaxime, ceftazidime, ertapenem, meropenem, gentamicin, tobramycin, amikacin, and colistin; susceptible to ciprofloxacin, piperacillin/tazobactam, tigecycline and trimethoprim/sulfamethoxazole	Directed trimethoprim/sulfamethoxazole and tigecycline	Environmental sampling (clinical sinks identified as bacteria reservoirs); review of domestic processes; daily sink-trap chlorination and water-course remodeling (ineffective); automated flushing of clinical taps 3 times a day (effective, with no further isolates being identified following measure)	*Morbidity (monomicrobial E. meningoseptica, n = 13): 7/13 (54%) *Defined as SIRS >2, rising CRP, or new radiographic changes	Post-hand washing alcohol gel was not found to be effective in this study. Potential of E. meningoseptica to form biofiilm may explain failure of the infection control methods trialled by the hospital during this outbreak i.e. sink trap chlorination and post-hand washing alcohol gel. Automated sink flushing resulted in high-pressure which could have helped in disrupting biofilm, which eventually …	27 February 2026
https://www.dhs.wisconsin.gov/disease/elizabethkingia.htm	E. anophelis	November 2015 to May 2016	United States of America	State of Wisconsin	Unable to identify despite comprehensive investigation	67 (63 confirmed, 4 possible cases which were confirmed to be E. but unable to confirm if were same strain of E. anophelis due to samples no longer being available)	NR	NR	Over 65 years old; at least one underlying serious illness	NR	NR	NR	NR	Extensive CDC and state investigation (patient/family interviews, environmental sampling, medical record review, nasal/throat swabs of contacts, and social network analysis); no single source or person-to-person transmission identified	Mortality amongst confirmed cases : 18/63 (28.6%)		27 February 2026
https://pubmed.ncbi.nlm.nih.gov/29308406/	E. anophelis	November 2015 to June 2016	United States of America	*Subset of Wisconsin outbreak above, Froedtert Health System hospitals*	Unable to identify despite environmental sampling	11	5/6 (45/55)	Mean: 70.8years; range: 49-84	Cancer (5/11, 45%); COPD (4/11, 36%); diabetes (7/11, 64%); ESRD on hemodialysis (3/11, 27%); alcoholism (3/11, 27%)	Bacteremia (11/11, 100%); secondary sites: sputum and pleural fluid (1/11, 9%), synovial fluid (1/11, 9%)	Conventional blood cultures, Verigene system, MALDI-TOF MS	NR	NR	Environmental sampling done	Attributable mortality: 2/11 (18.2%)	Active surveillance including environmental sampling of hospital water system components, infusion containers, and parenteral and antiseptic solutions, along with enhanced terminal cleaning and the establishment of contact isolatio precautions to contain dissemination have been advocated in outbreaks involving hospital areas caring for patients with complex medical issues	27 February 2026
https://pubmed.ncbi.nlm.nih.gov/2545119/	F. meningosepticum	October & November 1987	United States of America	ICU	Unable to identify despite environmental sampling	9	NR	NR	Prior prophylactic use of aerosolised polymyxin B for outbreak abortion of multi-drug resistant Pseudomonas aeruginosa (5/9, 55.6%); ICU stay (9/9, 100%)	Pneumonia (5/9, 55.6%)	Conventional cultures	Resistant to piperacillin, amikacin, ceftazidime, tobramycin, gentamicin, mezlocillin, aztreonam, trimethoprim–sulfamethoxazole, imipenem/cilastatin; susceptible to ciprofloxacin	Directed ciprofloxacin	Environmental sampling of ICU sites (respirators, water drains, Ambu bags); isolation measures; reinforcement of handwashing and disposal of secretions	Mortality: 2/5 (40%); clinical improvement or recovery 3/5 (60%)		27 February 2026
https://pubmed.ncbi.nlm.nih.gov/33157171/	E. anophelis	2015 to 2018	Taiwan	Respiratory care center	Water system in respiratory care centre highly colonised (18/34 tap samples, 52.9%); limited surface contamination (4/117, 3.4%), of which were obtained from medical devices such as feeding tube/bags and sputum suction regulator	26	NR	NR	Mechanical ventilation	NR	MALDI-TOF MS, pulsed-field gel electrophoresis and complete-genome sequencing	Resistant to amikacin, ceftazidime, ciprofloxacin, gentamicin, imipenem, piperacillin-tazobactam, cefotaxime; trimethoprim–sulfamethoxazole showed >50% susceptibility	NR	Water system disinfection (faucet replacement, daily auto-flushing); restriction of exposure of patients to tap-water; waterless hand disinfection; enhanced measures for medical device disinfection (boiled water to clean feeding tubes, increased disinfection frequency of sputum suction systems); increased hand hygiene	Mortality: 19/26 (73.1%) vs 219/1886 (11.6%) in the rest of the RCC population	Important to note that the V3.0 Knowledge base was unable to discriminate between the species, so the database was updated t V3.2 Knowledge Base to provide accurate identification ll clinical isolates were initially identified as E. meningoseptica using MALDI-TOF MS (V3.0). After updating to the V3.2 database, all outbreak-period isolates were reclassified as E. anophelis. Among 10 historical iso…	27 February 2026
https://pubmed.ncbi.nlm.nih.gov/24339643/	E. meningoseptica	December 2011 to June 2012	India	ICU	Hand wash sink in ICU; inconsistent infection control practices amongst dialysis technicians	8	5/3 (62.5/37.5)	Median (range): 61 (3-76)	Dialysis (8/8, 100%); ICU admission (8/8, 100%); colistin use (8/8, 100%); central line (8/8, 100%); arterial line (8/8, 100%); parenteral nutrition (8/8, 100%); nasogastric tube (8/8, 100%); mechanical ventilation (7/8, 87.5%); arterial catheter (7/8, 87.5%); tracheostomy care (7/8, 87.5%); meropenem use (6/8, 75%); urinary catheter (6/8, 75%); endoscopy (6/8, 75%); bronchoscopy (4/8, 50%)	Bacteremia and ventilator-associated pneumonia	Conventional cultures and Vitek 2	Low susceptibility to piperacillin (37.5%); tetracycline (25%); cefoperazone/sulbactam (12.5%); high susceptibility to vancomycin (100%), rifampicin (100%)*	Piperacillin-tazobactam monotherapy (6/8, 75%); ciprofloxacin and piperacillin-tazobactam (2/8, 25%)	NR	Mortality (2/8, 25%); recovered (6/8, 75%)	Colistin was postulated to have acted as a selective factor, allowing emergence of E. meningoseptica	27 February 2026
https://pubmed.ncbi.nlm.nih.gov/10586158/	C. meningosepticum	13 December 1996 to 28 January 1997	United States of America	Cardiac care unit (CCU), MICU, chronic ventilatory unit (CVU)	Unable to identify despite environmental sampling	4	NR	NR	NR	Bacteremia (3/4, 75%); nosocomial pneumonia (1/4, 25%)	API 20E system	NR	NR	Extensive environmental screening was done (humid areas, water sources, ventilator tubing, irrigation fluids, staff members' hands, supplemental feedings, pasteuriser); reinforcement of standard precautions and handwashing techniques	Survival (4/4, 100%); persistent airway colonisation and subsequent sacral decubitus ulcer colonisation in one patient	Source of outbreak was unable to be determined	27 February 2026
https://pubmed.ncbi.nlm.nih.gov/35643388/	E. anophelis	Sep 2020 to Sep 2021	France	Infectious Diseases Unit	Unable to identify despite environmental investigations; nosocomial transmission was excluded	20	NR	Median (range): 82 (50-95)	NR	Fever (18/20, 90.0%); pneumonia (7/20, 35.0%)	MALDI-TOF MS, whole-genome sequencing	Highly resistant to cefotaxime, ceftazidime, imipenem; lowest MICs for trimethoprim/sulfamethoxazole, ciprofloxacin	Trimethoprim-sulfamethoxazole: 14/20 (70%); piperacillin-tazobactam: 8/20 (40%); cefepime: 5/20 (25%); ciprofloxacin: 5/20 (25%); combination therapy (≥2 antibiotics): 7/20 (35%); no effective therapy before death: 4/20 (20%)	Geographic mapping of patient residences; construction of epidemic curve; extensive hospital and community environmental sampling (water network, dialysis fluid, disinfectantx, oxugen equipment, household water sources)	Mortality (6/20, 30.0%); 5/6 deaths occured in patients who did not receive appropriate antibiotic therapy	Authors suggested water contamination in the community due to geographic clustering of 5 cases; water testing was negative but transient water contamination could not be excluded	27 February 2026
https://pmc.ncbi.nlm.nih.gov/articles/PMC4338452/	E. meningoseptica	2013-03-01	India	ICU	Humidifer water - in the humidifier box of the ventilator circuit of all 4 patients	4	0/4 (0/100)	Mean (range): 65.5 (49-77)	Use of mechanical ventilation (4/4, 100%); comorbid illness e.g. diabetes, breast carcinoma (2/4, 50%)	Ventilator-associated pneumonia (4/4, 100%)	Conventional cultures and VITEK identification	Resistant to penicillins, cephalosporins, aminoglycosides, quinolones and colistin; susceptible to trimethoprim-sulfamethoxazole, rifampicin and vancomycin	Treated with rifampicin, vancomycin and trimethoprim-sulfamethoxazole	Environmental sampling of hospital equipment (ventilator machines, humidifier boxes, hospital trolley), surfaces (AC duct, bed curtains, bed railings) and water sources (saline bottles, tap water of ICU); E. meningoseptica identified in ventilator humidifier water; sterilisation of humidifier boxes by autoclave resulted in negative follow-up cultures	Mean time for development of VAP after mechanical ventilation in days (range): 12.1 (3-17); mortality (1/4, 25%); improvement with therapy (2/4, 50%); discharge aganst medical advice (1/4, 25%)		27 February 2026
https://pubmed.ncbi.nlm.nih.gov/19929372/	E. meningoseptica	Dec 2007 to April 2008	United States of America	Long-term acute care hospital	Unable to identify despite environmental sampling	19 patients infected	7/12 (37/63)	Mean (range): 66.8 (38-66)	Prior or concurrent infections with other bacteria: P. aeruginosa (15/19, 78.9%), Enterococcus faecium (9/19, 47.4%), Acinetobacter baumanii (7/19, 36.8%) and Staphylococcus species (7/19, 36.8%); mechanical ventilation (10/19, 100%)	Fever, worsening respiratory status, discolouration of sputum (18/19, 94.7%)	Conventional cultures, Vitek 2, pulsed-field gel electrophoresis	Uniformly resistant to amikacin, aztreonam, cefepime, ceftazidime, ciprofloxacin, gentamicin, imipenem, meropenem, and tobramycin; limited susceptibility to ceftriaxone (1/19, 5.3%), piperacillin (3/19, 15.8%), piperacillin-tazobactam (12/19, 63.2%), and trimethoprim-sulfamethoxazole (6/19, 31.6%).	No standardised regimen, received multiple antibiotics due to co-infections with other pathogens complicating treatment	Environmental sampling of 106 surfaces done revealed 1 positive swab from hospital drain, which PFGE analysis confirmed to be unrelated to patient isolates; reinforcement of hand hygiene and disinfection practices, isolation policies, policy implementation regarding disposal of bodily fluid and contaminated items; use of sterile water for cleaning of devices,	Mortality (8/19, 42%); other patients discharged to home, hospice and skilled nursing facilities	Long-term acute care hospitals with mechanically ventilated patients may serve as important transmission sites for multidrug-resistant E. meningoseptica, especially during patient transfers to acute care hospitals.	27 February 2026
https://pubmed.ncbi.nlm.nih.gov/977783/	F. meningosepticum	July 1973 to July 1975	UK	Hospital	Aqueous chlorhexidine solutions used for storage of thermometers, nail brushes and instruments and as ward disinfectants, present in 2 separate hospitals with independent pharmacies	10	NR	Median (range): 9.5 years (6 weeks-82 years)	Use of contaminated chlorhexidine solutions	NR	Conventional cultures	Resistant to tetracycline, erythromycin, carbenicillin, gentamycin, tobramycin, ampicillin, cephalosporins, kanamycin, colomycin, trimethoprim, sulphamethoxazole; fully sensitive to clindamycin	Not stated	Environmental screening done	NR	Primary source of F. meningosepticum was not found, but suspected by authors to be water used to top up ward bottles; medical equipment should not be stored in disinfectantsl disinfectants should be stored in disposable or sterilisable containers	27 February 2026
https://pmc.ncbi.nlm.nih.gov/articles/PMC10977848/	E. miricola	March 19 to December 30	Spain	ICU	Unable to identify; presumed environmental persistence with nosocomial cross-contamination	15	11/4 (73.3/26.7)	Median (range): 58 (32-74)	Intubation (15/15, 100%); steroid treatment (15/15, 100%); admitted for COVID-19 (11/15, 73.3%); malignancy (1/15, 6.7%); ICU admission (15/15, 100%)	Tracheobronchitis 6/15 (40.0%); ventilator-associated pneumonia 3/15 (20.0%); bacteremia 1/15 (6.7%); colonisation 5/15 (33.3%);	MALDI-TOF MS	Universal resistance to ceftazidime and cefepime, high resistance to meropenem, imipenem; variable resistance to ciprofloxacin and levofloxacin; susceptible to trimethoprim-sulfamethoxazole	Directed therapy not standardised amongst patients	Reinforced standard and contact precautions; thorough ICU surface disinfection (successful in preventing further cases)	Mortality (8/15, 53.3%)	Average time from bacterial isolation to death was 18.2 (range 2–65) days. Average length of ICU stay was 43.8 days. Long delay between admission and isolation (mean 26.4 days)	27 February 2026
https://doi.org/10.1016/0196-6553(93)90005-O	F. meningosepticum	February to July 1990	United States of America	ICU	Source for F. meningosepticum was not able to be identified directly; correction of pasteurisation procedure resulted in prompt outbreak termination, suggesting pasteurisation deficiencies as the source; investigations also revealed growth of F. meningosepticum in ice machines and sinks which were disparate from the clinical isolates due to different antibiotic susceptibilities	12 infections; 47 colonisations	NR	NR	Ventilatory support (93% of total cases)	Pneumonia (8/12, 66.7%); bacteremia (2/12, 16.7%); intraabdominal abscess (1/12, 8.3%); bronchitis (1/12, 8.3%)	Conventional culture	Resistant to clindamycin, vancomycin, trimethoprim/sulfamethoxazole and ciprofloxacin	NR	Environmental screening with focus on water-related sources; inspection of central sterile department (washer-pasteurisers and equipment it sterilised e.g. ventilator tubings) which revealed inadequate sterilisation temperatures, lack of routine maintenance and cleaning, and incomplete drying of ventilator tubing due to inadequate airflow, resulting in growth of Acinetobacter, Moraxella, and Pseu…	NR	Authors suggested that inadequate pasteurisation temperatures and prolonged storage of tap water in pasteuriser tanks likely allowed survival and proliferation of waterborne non-Enterobacteriaceae ubiquitous in tap water, including F. meningosepticum, within residual moisture in reusable tubing; cultures for F. meningosepticum were negative likely due to delayed sampling and limited specimens; pr…	27 February 2026
https://pubmed.ncbi.nlm.nih.gov/2919524/	F. meningosepticum	October 19 1984–January 8 1985	Norway	NICU	Colonisation of sinks, rubber stoppers for milk bottles, "clean" teats – both of which were stored in containers filled with water	11	2/3 (40/60)	Median 12 days Range 5–62 days	Of the 5 infected patients, congenital heart disease 2 (40%); idiopathic respiratory distress syndrome 1 (20%); birth asphyxia 2 (40%); small for gestational age 1 (20%); twin pregnancy 1 (20%)	Meningitis 2/11 (18.2%); septicemia 3/11 (27.3%); colonisation (no clinical signs of infection): 6/11 (54.5%)	Conventional cultures, API 20NE	Resistant to most beta-lactam antibiotics, aminoglycosides, chloramphenicol and cotrimoxazole; susceptible to clindamycin, vancomycin and piperacillin; intermediate sensitivity to azlocillin.	Directed clindamyin and piperacillin, with one case of supplementation with rifampicin	Unit-wide surveillance cultures (nose, throat, stool) for all patients; serial water testing of suction devices used for nasotracheal tube cleaning; prolonged microbiological surveillance continued for 1 year after last isolate; staff screening (nose, throat, hands, stool); extensive environmental sampling focusing on humid areas; isolation of all culture-positive patients; disinfection of ward r…	Development of hydrocephalus in the 2 neonates with meningitis, requiring ventriculoperitoneal shunts. Both developed shunt related problems later on, and one developed severe hearing deficit. However, both did not develop obvious psychomotor retardation. All patients survived.	High MIC of rifampicin emerged after one neonate underwent 2 days of treatment with rifampicin and clindamycin. Measurement of CRP helped discriminate between colonisation and infection.	27 February 2026
https://pmc.ncbi.nlm.nih.gov/articles/PMC1628742/?page=2#supplementary-material1	F. meningosepticum	January 1982 (6 day period)	Israel	NICU	NR	9	4/5 (44.4/55.6)	Median 10 days Range 3–31 days	Intra-abdominal pathology 3/9 (33.3%); prematurity: 9/9 (100%); low birth weight: 8/9 (88.9%)	Septicaemia 9/9 (100%)	Conventional cultures	Resistant to ampicillin, cephazolin, amikacin and gentamicin; sensitive to tetracycline, fuxitin and trimethoprim sulphamethoxazole; intermediate sensitivity to chloramphenicol and erythromycin	Empirical ampicillin and amikacin; directed trimethoprim sulphamethoxazole	NR	Initial mortality 1/9 (11.1%); late mortality among those recovered 2/8 (25.0%)		27 February 2026
https://pubmed.ncbi.nlm.nih.gov/925147/	F. meningosepticum	24 March 1975–6 May 1975	USA	NICU	Environmental screening failed to identify a source; colonisation of 3 nasoendotracheal tubes and 1 aerosol tube were found	5	NR	NR	NR	Meningitis 2/5 (40.0%); bacteremia 1/5 (20.0%); colonisation (no infection) 2/5 (40.0%).	Conventional cultures	Resistant to penicillin G, carbenicillin,cephalothin, gentamicin, tetracycline, colistin, chloramphenicol, streptomycin, spectinomycin, neomycin, and tobramycin; susceptible to sulfisoxazole, erythromycin, vancomycin, minocycline, rifampin, tri-methoprim-sulfamethoxazole, and clindamycin.	Directed vancomycin and erythromycin	Environmental sampling: cultures taken from patients in nursery, NICU, staff, equipment (sink drains and trapsm water faucets, basins, ice machines, oxygen and air outlets, floors, walls, soap dispensers) and consumables such as NET tubing, but none positive; NICU closure, strict isolation and cleaning of unit, monitoring of infants, contact tracing, revised respiratory equipment protocol -- equi…	Died of meningitis 1/5 (20.0%); developed hydrocephalus secondary to meningitis 1/5 (20.0%); died of unrelated causes (colonised with F. meningosepticum) 1/5 (20.0%); well 2/5 (40.0%	Resistance developed to sulfisoxazole, erythromycin, and vancomycin shortly after or during the adninistration of these drugs	27 February 2026
https://pubmed.ncbi.nlm.nih.gov/925147/	F. meningosepticum	26 June–30 July 1975	USA	NICU	NR	7	NR	NR	NR	7 colonisations (not infected)	Conventional cultures	As above	4 colonised infants did not receive specific therapy, while 3 received specific antibiotic tratment	As above	All colonised infants survived	Upper respiratory tract was colonized first in most instances, and the organism persisted at this site for a mean of 17.3 days. Mean duration of colonisation for infants who did not receive specific therapy was 9.3 days, while that for infants who received specific antibiotic treatment was 22.7 days.	27 February 2026
https://pmc-ncbi-nlm-nih-gov.libproxy1.nus.edu.sg/articles/PMC6106401/	E. anophelis	2017-05-01	Singapore	Children's ICU	Tap outlets with aerators; transmission route to patients through acquisition of bacteria on hands of healthcare workers via handwashing	3	1/2 (33.3/66.7)	Range 2.8 months to 4.8 years	Congenital anomalies 3/3 (100%); prior antibiotic use 3/3 (100%)	Positive samples from blind bronchial sampling via endotracheal tubes	MALDI-TOF MS; 16s rDNA PCR and sequencing	NR	NR	Removal of tap aerators; reinforced hand hygiene with prioritisation of ABHR; environmental and equipment cleaning; sterile water for patient care; staff education	Death 1/3 (33.3%); no new cases for >4 months after intervention	Handwashing with water from a contaminated source can serve as a vehicle for transmission of E. anophelis to healthcare workers’ hands, whereas alcohol-based hand rub is effective in removing it	27 February 2026

## Sheet: OUTBREAK STUDIES - PAEDS
Link	Species	Date of outbreak	Country	Facility type	Source of outbreak	No. of patients	Sex (M/F)	Age	Risk factors	Diagnosis	Detection method	Resistance pattern	Treatment (Empirical and directed regimen)	Control measures taken	Outcome	Notes	accessed date
https://pubmed.ncbi.nlm.nih.gov/5415050/	F. meningosepticum	March 31 1966 to April 4 1967 (7 month interval between first and next 7 cases which occurred in the pattern of an epidemic)	Brazil	Children's ward	Unable to identify	6*	NR	Median 5.5 days Range 1–7 days	NR	Purulent meningitis 6/6 (100%)	Conventional cultures	NR	Chloramphenicol and erythromycin: 2/6 (33.3%); chloramphenicol, erythromycin, and penicillin: 2/6 (33.3%); chloramphenicol and tetracycline: 2/6 (33.3%)	NR	Death (6/6, 100%)	*1 case involving an adult was not included in this table A number of cases of staphylococcal pneumonia were identified at autopsy	27 February 2026
https://pubmed.ncbi.nlm.nih.gov/12940584/	C. meningosepticum	2 week period in September 2001	Turkey	NICU	Shared lipid stock bottle used for lipid infusions drawn using disposable syringes	4	2/2 (50/50)	Median age when sepsis was suspected 8.5 days Range 3–14 days	Lipid infusion (shared stock bottle) (4/4, 100%); prematurity (3/4, 75%); low birth weight (3/4, 75%); NICU admission (4/4, 100%); mechanical ventilation prior to infection 2/4 (50%); perinatal stress/underlying illness (3/4, 75%)	Sepsis 4/4 (100%)	Conventional cultures	Resistant to piperacillin, amikacin, cefotaxime, ceftriaxone, cefoperazone, ceftazidime, imipenem, ticarcillin/clavulanate 4/4 (100%); resistant to co-trimoxazole (2/4, 50%); susceptible to ciprofloxacin and vancomycin 4/4 (100%)	Empiric meropenem and amikacin (3/4, 75%), empiric ampicillin and gentamicin for prolonged rupture of membranes (1/4, 25%); directed ciprofloxacin (initial, non-responsive); switched to vancomycin and rifampin (3/4, 75%)	Environmental sampling (humid sites, mechanical ventilators, infant incubators, parenteral and antiseptic solutions, endotracheal tubes, feeding bottles, sinks, faucets, door handles, staff throat swabs, finger imprints); lipid infusion discontinued after sepsis in patients; NICU closed to admissions after third case recognised; staff movement restricted until source identified thorough disinfect…	Death (1/4, 25%); 3 survived with no complications, 1 survived with complication of hydrocephalus		27 February 2026
https://pubmed.ncbi.nlm.nih.gov/18675153/	C. meningosepticum	July 2006 and January 2007	Not stated	NICU and paediatric ward	Index case was a patient from NICU. C. meningosepticum isolated from hand cultures obtained from a senior resident, and from environmental cultures from powdered infant formula, electrical button, computer keybpard, phone, doorknob and Ambu bag.	8 newborns and 5 older children		8 newborns and 5 older children	NR	NR	NR	NR	NR	NR	9 patients improved on antimicrobial treatment, while 4 premature infants died	Both wet and dry surfaces in the environment and equipment can be involved in spread of organism.	27 February 2026
https://pubmed.ncbi.nlm.nih.gov/19685348/	C. meningosepticum	April to October 2002	Greece	NICU	Unable to identify despite environmental sampling	4 neonates	2/2 (50/50)	Median age at isolation 26 days Range 3–59 days	Prematurity (2/4, 50%); low birth weight (2/4, 50%)	Colonisation of C. meningosepticum in endotracheal tubes and tracheal aspirates; no clinical manifestations	Vitek 2, API 20 NE, 16SrRNA sequencing, pulsed-field gel electrophoresis	Resistant to ticarcillin–clavulanate, cefotaxime, ceftriaxone, ceftazidime, imipenem, ciprofloxacin (1 isolate only); intermediate susceptibility to amikacin; susceptible to piperacillin, piperacillin-tazobactam, co-trimoxazole, ciprofloxacin (remaining isolates)	None received specific treatment	Environmental cultures done (humid places, mechanical ventilators, infant incubators, endotracheal tubes, feeding bottles, sinks, faucets, and door handles) failed to isolate source; colonisation outbreak terminated by emphasis on routine hand hygiene and reinforcement of usual procedures	Prolonged follow-up did not reveal severe infection in any of the colonised neonates	Factors favouring good short and long-term outcomes include colonisation beyond the first 2 weeks of life. C. meningosepticum neonatal colonisation outbreaks may not progress to infection.	27 February 2026
https://pubmed.ncbi.nlm.nih.gov/2504590/	F. meningosepticum type C	1988	Denmark	NICU	Unable to identify despite environmental sampling	3	1/2 (33/67)	Median 3 days Range 1–4 days	Prematurity (2/3, 66.7%), low birth weight (3/3, 100%), mechanical ventilation (3/3, 100%), prior broad-spectrum antibiotics (3/3, 100%)	Meningitis (2/3, 66.7%), colonization/transient bacteremia (1/3, 33.3%)	Conventional cultures	Resistant to penicillin G, ampicillin, piperacillin, cefuroxime, cefotaxime, chloramphenicol, netilmicin, polymyxin B, sulfonamide, trimethoprim; Susceptible to ciprofloxacin, clindamycin, erythromycin, rifampicin	Empirical ampicillin and gentamicin; directed cefotaxime, clindamycin and rifampin (2/3, 66.7%); directed clindamycin, cefotaxime and gentamixin (1/3, 33.3%)	Environmental sampling (humid places, tap water, suction equipment, water from incubators and humidifiers parenteral nutrition) failed to isolate source; strict isolation of cases; unit closure and transfer of affected infants to clean ward; thorough disinfection of unit; strict hygiene procedures; nasopharyngeal surveillance cultures for all infants	Died from secondary infection (1/3, 33.3%); recovered (2/3, 66.7%)	All 3 cases received systemic antibiotics, i.e. ampicillin and gentamicin, prior to colonization and infection with Flavobacterium meningosepticum, and also received respiratory assistance. Authors recognised that colonised infant should not have received antibiotics, and that cefotaxime should not have been given.	27 February 2026
https://pubmed.ncbi.nlm.nih.gov/12578312/	C. meningosepticum	11 day period, year of outbreak not stated in abstract	Not stated	NICU	2 central venous catheter lines and one nutritional solution opened by staff and used for 2 neonates	4	NR	NR	NR	Bacteraemia, sepsis and throat colonisation	Blood culture, throat swab and arbitrary primed polymerae chain reaction and antibiogram typing to proof epidemiological relatedness	Complete resistance to penicillins, cephalosporins, aminoglycosides imipenem, aztreonam, and tetracycline; sensitive to ciprofloxacin and trimethoprim-sulfamethoxazole	Empirical amikacin and meropenem; directed ciprofloxacin, rifampicin and vancomycin	Environmental sampling	Died from sepsis (1, 25%); recovered (3/4, 75%)		27 February 2026
https://pmc.ncbi.nlm.nih.gov/articles/PMC8167457/	E. meningoseptica	December–May 2020	Turkey	PICU	Contaminated ventilator water reservoirs, ventilator device and computer keyboard	6	4/2 (67/33)	Median 9 months Range 4–11 months	Severe underlying conditions (5/6, 83%), central venous catheter (2/6, 33%)	NR	MALDI-TOF MS	Resistant to piperacillin-tazobactam, ceftazidime, cefepime, ceftaroline, ceftazidime-avibactam, amikacin, gentamicin, tobramycin, and meropenem; intermediate susceptibility to ciprofloxacin, vancomycin and levofloxacin; variable trimethoprim-sulfamethoxazole results	No fixed therapy; most received antibiotic therapy consisting of colistin, meropenem, vancomycin, amikacin, linezolid, amphotericin B, clarithromycin, clindamycin, ceftriaxone	Environmental sampling (ventilators, ventilator water reservoircs, endotracheal tubes, catheters, tap water, sink basins, faucets, doors and door handles, electrical buttons, telephones, computer keyboards, and covers of patient files, parenteral medication, infant formulas and antiseptic solutions); cohorting of infected patients; disposable aprons; PICU access restrictions; disinfection of all …	Died 4/6 (66.7%); deaths primarily in infants with severe underlying conditions	In-vitro antimicrobial susceptibility testing using Vitek 2 and disk diffusion was generally concordant, except for ciprofloxacin and levofloxacin.; outbreak highlights importance of monitoring water reservoirs and intensive infection control in PICUs	27 February 2026
https://pubmed.ncbi.nlm.nih.gov/7240432/	F. meningosepticum (4 type C, 2 type F, 1 unclassified)	February 1972–April 1977	Malaysia	Newborn nursery	Hand basins, sinks, bath basins, aqueous chlorhexidine solutions, stored distilled water	7	NR	Range 3–6 days	NR	Meningitis	Conventional cultures	NR	Directed rifamycin SV, erythromycin or novobiocin (5/7, 71%)	Environmental sampling from nursery and neighbouring wards; throat swabs of staff and patients; cleaning and disinfection of suction apparatus, bath and hand basins, sinks; boiled sterile water for washing babies; handwashing with heat-sterilised aqueous chlorhexidine; periodic bacteriological surveillance; isolation of infected infants	Died 2/7 (29%); 3/7 (43%) recovered; 2/7 (29%) developed hydrocephalus (1 developed mental retardation/spasticity)		27 February 2026
https://pubmed.ncbi.nlm.nih.gov/38100733/	E. meningoseptica	September 2021–November 2022	India	NICU	Unable to identify despite environmental sampling; outbreak control was achieved after decontamination of overhead water tanks	21	9/12 (42.9/57.1)	Median 7 days Mean gestational age 31.7 ± 3.4 weeks	Low birth weight (mean weight of 1329.3± 364 g)	Sepsis 21/21 (100%); meningitis 17/21 (81%)	VITEK-2	Resistant to meropenem, imipenem and colistin; susceptible to vancomycin (100%), then linezolid (100%), ciprofloxacin (66.7%), cefoperazone-sulbactam (57.1%) and gentamicin (33.3%)	Empirical piperacillin and amikacin; most used antibiotics in the study were vancomycin (95.2%) followed by ciprofloxacin (42.8% cases) and cefoperazone-sulbactam (14.2%).	Environmental sampling (floors, walls, incubators, tables, instrument trollies fluid stand, syringe pumps, breast pumps and accessories, ultrasound probes, sinks, taps, and respiratory support tubing), sampling of hospital products (e.g. disinfectants), sampling from nursing mothers and health care providers were negative; outbreak control was achieved through reinforced infection-control practic…	Overall mortality rate 5/21 23.8%; among 16 survivors: ventriculitis/hydrocephalus 8 (50%); failed hearing screen 6 (37.5%); abnormal neurological exam at discharge 6 (37.5%); neurological complications that required intervention (50%)	CSF hyperproteinemia (protein >300 mg/dL) (OR: 49; 95% CI: 1.8–2508.2; p=0.03) and seizure at onset of symptoms (OR: 21; 95% CI: 1.08–1098.9; p=0.04) at the time of onset of symptoms were statistically significant prognostic factors for progressive hydrocephalus.	27 February 2026
https://pubmed.ncbi.nlm.nih.gov/39164190/	E. anophelis	January 2021–February 2022	India	NICU	Unable to identify despite environmental sampling; suspected to be related to contamination of water and/or milk sources	38	20/18 (52.6/47.4)	Median 30 days Range 3–87 days	Prematurity 22/38 (57.9%); maternal risk factors for sepsis 6/38 (15.8%); low birth weight 7/38 (18.4%); post-resuscitation care 3/38 (7.9%); respiratory distress 2/38 (5.3%)	Meningitis 21/38 (55.3%)	Conventional cultures	Sensitive to minocycline (100%) and levofloxacin (97.8%); limited sensitivity to cefoperazone-sulbactam (48%), cotrimoxazole (30.3%), ciprofloxacin (16.5%)	Empirical ciprofloxacin and amikacin (first-line for early-onset sepsis), cefoperazone-sulbactam and amikacin (second-line)	Environmental sampling; revised breast pump cleaning protocols (autoclaving); hand expression promoted; use of human milk bank pumps; aggressive early total enteral feeding; early kangaroo mother care; extubation checklists; ethylene oxide sterilization of non-invasive ventilation interfaces; aseptic-non-touch-tecnhnique reinforcement and monitoring; hand hygiene audits	Mortality rate 9/38 (23.7%)	Apnoea was the most common first symptom (57.9% vs 15.8% in controls)Central venous lines were associated with other BSIs, but not with E. anophelis. Prematurity (OR: 7.8 [1.44–42.2]) and need for inotropes (OR: 54.0 [5.3–550.2]) were associated with increased odds of mortality in neonates with E.anophelis infection in univariate analysis of risk factors between survivors and non-survivors.	27 February 2026
https://pubmed.ncbi.nlm.nih.gov/22169781/	E. meningoseptica	August 2002–December 2003	Mauritius	Neonatal ward	Environmental swabs positive for E. meningoseptica in incubator water, suction fluid and sink drains in labour ward	8	2/6 (25/75)	Mean 9.875 days Range 6–20 days	Low birth weight 7/8 (87.5%)	Meningitis 8/8 (100%)	Conventional cultures	Susceptible to piperacillin, piperacillin-tazobactam, vancomycin, rifampicin; resistant to cefalexin, cefazolin, ceftazidime, ceftriaxone, gentamicin, amikacin, tetracycline, colistin, meropenem; intermediate susceptibility to ciprofloxacin and amoxicillin-clauvulanate	Empirical cefotaxime and gentamicin; directed regimen was piperacillin and rifampicin	Environmental sampling; deep cleaning and disinfection of incubators; stopping reuse of multidose vials; strict hand hygiene reinforcement; single-use suction catheters; replacement and regular disinfection of suction containers and tubing; review of admission policies (postnatal ward for stable babies)	Death 1/8 (12.5%); hydrocephalus requiring ventriculoperitoneal shunt 2/8 (25%); cerebral palsy 1/8 (12.5%); full recovery 4/8 (50%)		27 February 2026
https://pubmed.ncbi.nlm.nih.gov/11247678/	C. meningosepticum	September 1994–May 1996	NR	NICU	Environmental screening recovered C. meningosepticum from sink taps	8	NR	NR	NR	Pneumonia 1/8 (12.5%); septicemia and meningitis 1/8 (12.5%); respiratory tract colonisation 6/8 (75%)	Pulsed-field gel electrophoresis revealed that it was a single strain	Resistant to ampicillin, ceftazidime, imipenem, gentamicin, ciprofloxacin and trimethoprim-sulphamethoxazole; susceptible to piperacillin and amikacin; variable susceptibility to rifampicin and vancomycin	NR	Outbreak controlled after staff were required to use alcoholic handrub after washing hands, and toiletting of babies was done with sterile water instead of tap-water; repair and chlorination of the water-tanks and changing the sink-taps resolved the outbreak			27 February 2026
https://pmc.ncbi.nlm.nih.gov/articles/PMC10118212/	E. meningoseptica	August to October 2017	India	NICU	Unable to identify despite environmental screening	7	Sex ratio 1.3:1 M:F	Median age at symptom onset: 7 days Range: 4 to 22	Prematurity (6/7) Very low birth weight - median was 1250g Respiratory distress at birth (6/7) Requirement for respiratory support (nasal CPAP) before onset of symptoms	7 neonatal meningitis	CSF and blood cultures tested using the VITEK 2 system	Resistant to piperacillin-tazobactam, aminoglycosides, meropenem, colistin, amikacin, meropenem Higher susceptibility to vancomycin, levofloxacin, cefoperazone-sulbactam	Empirically, meropenem and amikacin was used Vancomycin used in 6/7 Cefoperazone-sulbactam in 5/7 RIfampicin in 4/7 1 used levofloxacin	Environmental screening performed (ventilator/CPAP tubing, humidifiers, solutions, bassinets, warmers, tap water, suction, sink drains, etc.) Source not identified despite screening Stringent infection control measures implemented	Overall mortality 2/7 (28.5%)		27 February 2026
https://pubmed.ncbi.nlm.nih.gov/36715863/	All E. anophelis; one E. meningoseptica	January 2020–December 2021	India	NICU	NR	92	49/41 (53.3/44.6) 2 indeterminate (2.2)	NR	Preterm 76/92 (82.6%); low birthweight: 84/92 (91.3%)	Meningitis: 63/92 (68.5%); ventriculitis: 5/92 (5.4%); hydrocephalus: 10/92 (10.9%); intraventricular hemorrhage: 8/92 (8.7%)	MALDI-TOF MS	Resistant to ciprofloxacin, gentamicin, trimethoprim–sulfamethoxazole, piperacillin–tazobactam, cefoperazone–sulbactum and amikacin; susceptible to minocycline and levofloxacine	Empirical ciprofloxacin and amikacin, or cefoperazone-sulbactam and amikacin combinations	Improved housekeeping, strict hand hygiene, asepsis protocols, microbial surveillance	Mortality 11/92 (12%)		27 February 2026
https://pubmed.ncbi.nlm.nih.gov/2919524/	F. meningosepticum	October 19 1984–January 8 1985	Norway	NICU	Colonisation of sinks, rubber stoppers for milk bottles, "clean" teats – both of which were stored in containers filled with water	11	2/3 (40/60)	Median 12 days Range 5–62 days	Of the 5 infected patients, congenital heart disease 2 (40%); idiopathic respiratory distress syndrome 1 (20%); birth asphyxia 2 (40%); small for gestational age 1 (20%); twin pregnancy 1 (20%)	Meningitis 2/11 (18.2%); septicemia 3/11 (27.3%); colonisation (no clinical signs of infection): 6/11 (54.5%)	Conventional cultures, API 20NE	Resistant to most beta-lactam antibiotics, aminoglycosides, chloramphenicol and cotrimoxazole; susceptible to clindamycin, vancomycin and piperacillin; intermediate sensitivity to azlocillin.	Directed clindamyin and piperacillin, with one case of supplementation with rifampicin	Unit-wide surveillance cultures (nose, throat, stool) for all patients; serial water testing of suction devices used for nasotracheal tube cleaning; prolonged microbiological surveillance continued for 1 year after last isolate; staff screening (nose, throat, hands, stool); extensive environmental sampling focusing on humid areas; isolation of all culture-positive patients; disinfection of ward r…	Development of hydrocephalus in the 2 neonates with meningitis, requiring ventriculoperitoneal shunts. Both developed shunt related problems later on, and one developed severe hearing deficit. However, both did not develop obvious psychomotor retardation. All patients survived.	High MIC of rifampicin emerged after one neonate underwent 2 days of treatment with rifampicin and clindamycin. Measurement of CRP helped discriminate between colonisation and infection.	27 February 2026
https://pmc.ncbi.nlm.nih.gov/articles/PMC1628742/?page=2#supplementary-material1	F. meningosepticum	January 1982 (6 day period)	Israel	NICU	NR	9	4/5 (44.4/55.6)	Median 10 days Range 3–31 days	Intra-abdominal pathology 3/9 (33.3%); prematurity: 9/9 (100%); low birth weight: 8/9 (88.9%)	Septicaemia 9/9 (100%)	Conventional cultures	Resistant to ampicillin, cephazolin, amikacin and gentamicin; sensitive to tetracycline, fuxitin and trimethoprim sulphamethoxazole; intermediate sensitivity to chloramphenicol and erythromycin	Empirical ampicillin and amikacin; directed trimethoprim sulphamethoxazole	NR	Initial mortality 1/9 (11.1%); late mortality among those recovered 2/8 (25.0%)		27 February 2026
https://pubmed.ncbi.nlm.nih.gov/925147/	F. meningosepticum	24 March 1975–6 May 1975	USA	NICU	Environmental screening failed to identify a source; colonisation of 3 nasoendotracheal tubes and 1 aerosol tube were found	5	NR	NR	NR	Meningitis 2/5 (40.0%); bacteremia 1/5 (20.0%); colonisation (no infection) 2/5 (40.0%).	Conventional cultures	Resistant to penicillin G, carbenicillin,cephalothin, gentamicin, tetracycline, colistin, chloramphenicol, streptomycin, spectinomycin, neomycin, and tobramycin; susceptible to sulfisoxazole, erythromycin, vancomycin, minocycline, rifampin, tri-methoprim-sulfamethoxazole, and clindamycin.	Directed vancomycin and erythromycin	Environmental sampling: cultures taken from patients in nursery, NICU, staff, equipment (sink drains and trapsm water faucets, basins, ice machines, oxygen and air outlets, floors, walls, soap dispensers) and consumables such as NET tubing, but none positive; NICU closure, strict isolation and cleaning of unit, monitoring of infants, contact tracing, revised respiratory equipment protocol -- equi…	Died of meningitis 1/5 (20.0%); developed hydrocephalus secondary to meningitis 1/5 (20.0%); died of unrelated causes (colonised with F. meningosepticum) 1/5 (20.0%); well 2/5 (40.0%	Resistance developed to sulfisoxazole, erythromycin, and vancomycin shortly after or during the adninistration of these drugs	27 February 2026
https://pubmed.ncbi.nlm.nih.gov/925147/	F. meningosepticum	26 June–30 July 1975	USA	NICU	NR	7	NR	NR	NR	7 colonisations (not infected)	Conventional cultures	As above	4 colonised infants did not receive specific therapy, while 3 received specific antibiotic tratment	As above	All colonised infants survived	Upper respiratory tract was colonized first in most instances, and the organism persisted at this site for a mean of 17.3 days. Mean duration of colonisation for infants who did not receive specific therapy was 9.3 days, while that for infants who received specific antibiotic treatment was 22.7 days.	27 February 2026
https://pmc-ncbi-nlm-nih-gov.libproxy1.nus.edu.sg/articles/PMC6106401/	E. anophelis	2017-05-01	Singapore	Children's ICU	Tap outlets with aerators; transmission route to patients through acquisition of bacteria on hands of healthcare workers via handwashing	3	1/2 (33.3/66.7)	Range 2.8 months to 4.8 years	Congenital anomalies 3/3 (100%); prior antibiotic use 3/3 (100%)	Positive samples from blind bronchial sampling via endotracheal tubes	MALDI-TOF MS; 16s rDNA PCR and sequencing	NR	NR	Removal of tap aerators; reinforced hand hygiene with prioritisation of ABHR; environmental and equipment cleaning; sterile water for patient care; staff education	Death 1/3 (33.3%); no new cases for >4 months after intervention	Handwashing with water from a contaminated source can serve as a vehicle for transmission of E. anophelis to healthcare workers’ hands, whereas alcohol-based hand rub is effective in removing it	27 February 2026
